# Supplementary material for: Identification of differential expression genes related to anthocyanin biosynthesis in carmine radish (Raphanus sativus L.) fleshy roots using comparative RNA-Seq method
Source: PLoS One. 2020 Apr 24;15(4):e0231729. doi: 10.1371/journal.pone.0231729 (PMC7182184; doi:10.1371/journal.pone.0231729)
Supplement: S1 Table — (XLSX) [file pone.0231729.s006.xlsx]

## Sheet: Table S1
S1 Table. Characteristics of the selected materials and their corresponding pigment content
Sample_IDs	Characteristics	Pigement Content
WW	White skin and white flesh root	0‰
HX-1	hongxin red skin and white flesh root	2.63‰
HX-2	hongxin red skin and pinkly flesh root	15.72‰
HX-3	hongxin red skin and red flesh root	28.75‰
WG-1	waguan red skin and white flesh root	2.13‰
WG-2	waguan red skin and pinkly flesh root	12.34‰
WG-3	waguan red skin and red flesh root	25.46‰
