# Supplementary material for: Identification of differential expression genes related to anthocyanin biosynthesis in carmine radish (Raphanus sativus L.) fleshy roots using comparative RNA-Seq method
Source: PLoS One. 2020 Apr 24;15(4):e0231729. doi: 10.1371/journal.pone.0231729 (PMC7182184; doi:10.1371/journal.pone.0231729)
Supplement: S2 Table — (XLSX) [file pone.0231729.s007.xlsx]

## Sheet: Table S2
S2 Table. List of primers used for qRT-PCR analysis of anthocyanin synthesis-related genes (ASRGs) identified in Raphanus sativus
Primer Sequences	Gene ID	Description
F: 5’- TGCCAAGGATGATGCTGAGA -3’	Cluster_46036	RaMYB_9
R: 5’-TCGACCTCTAGTTCCTTCGC -3’
F: 5’- GCCGTCGTCTTGAGAAACTC -3’	Cluster_25088	RaERF070
R: 5’-GCCTCGTCAAGGAGATCGTA -3’
F: 5’- CGAGGAACTCGAAGAGACGA -3’	Cluster_32957	RaBRICK1
R: 5’- AAAGCAGGAGGGATCACGAA -3’
F: 5’- AATCCCTCTCTCCTCTTGCG -3’	Cluster_11910	RaBRI1-like2
R: 5’- ATCTGCCGTCGAAGTTGTTG -3’
F: 5’-CTATCATCGCCGGCATAACC -3’	Cluster_10770	RaCOX1
R: 5’- TGGGCACATGCTTCTCAGTA -3’
F: 5’-TACCGGGTTCCAGCTATTCG -3’	Cluster_30537	RaCRK10
R: 5’- CGAGACTTGAAGGCAAGCAA -3’
F: 5’-GAGTCAAGGTGGGTGTCAGA -3’	Cluster_29200	RaCHS
R: 5’- AAGGACCTCGCTGAGAACAA -3’
F: 5’- ACGATCTCTCACCGCATTCTT -3’	Cluster_23793	RaCHI
R: 5’-GAAAGGCAAGACCGGAAAGG-3’
F: 5’- GGCTTGATCGTTTGCGTACT -3’	Cluster_3903	RaANS
R: 5’- TGCATGGAGGAGCTCAAGAA -3’
F: 5’-TCACAGCTCTCTGATGCGAT -3’	Cluster_4431	RaF3H
R: 5’- GACGTGGAAGGCCCATTAAC -3’
F: 5’- ACCCAGACTTGAGCTTCTCC -3’	Cluster_51879	RaMT2-4
R: 5’-ATCGTTCTCGGCAACGAAAGT -3’
F: 5’- AGAACTTGCCTTCCGTCTCA -3’	Cluster_9270	RaUF3GT
R: 5’TGGTTCGTTCTTCGATGGGA -3’
F: 5’-GAATCCGCACGTGTGAAAGA -3’	Cluster_11854	RaUFGT78D2-like
R: 5’- ACGAGGTAAAGCAAGACCCA -3’
F: 5’-CTTGACCAGAACGTCGTCAC-3’	Cluster_24268	RaGST-F12
R: 5’-GATCAAGTACGCGGACCAAG-3’
F: 5’-TCTCCGAACTTGAACCGGAAT -3’	Cluster_2378	RaUDGT-75C1-like
R: 5’- GGACACGTAGATCACGGACT -3’
F: 5’- TATGAGCAAAGAGATCACAGCACT -3’		Actin
R: 5’- TGAGGGAAGCAAGAATGGAA -3’
