# Supplementary material for: Identification of differential expression genes related to anthocyanin biosynthesis in carmine radish (Raphanus sativus L.) fleshy roots using comparative RNA-Seq method
Source: PLoS One. 2020 Apr 24;15(4):e0231729. doi: 10.1371/journal.pone.0231729 (PMC7182184; doi:10.1371/journal.pone.0231729)
Supplement: S3 Table — (XLSX) [file pone.0231729.s008.xlsx]

## Sheet: TableS 3
S3 Table. Preprocess of RNA-Seq data obtained from each seven different radish fleshy root with two replicates
Sample_ID	Total_Read_Count	rRNA_Read_Count	Clean_Read_Count	Clean_Rate
WW_1	20191382	504415	19686967	0.975
WW_2	20191382	560164	19631218	0.9723
HX-1_1	28574219	4463319	24110900	0.8438
HX-1_2	28574219	4663468	23910751	0.8368
HX-2_1	33990858	7871020	26119838	0.7684
HX-2_2	33990858	8386243	25604615	0.7533
HX-3_1	33401149	7702113	25699036	0.7694
HX-3_2	33401149	7587241	25813908	0.7728
WG-1_1	20673951	6219688	14454263	0.699153
WG-1_2	20673951	5789807	14884144	0.719947
WG-2_1	24547530	5534772	19012758	0.7745
WG-2_2	24547530	5976321	18571209	0.7565
WG-3_1	14316434	5200500	9115934	0.6367
WG-3_2	14316434	5092331	9224103	0.6443
