# Supplementary material for: Identification of differential expression genes related to anthocyanin biosynthesis in carmine radish (Raphanus sativus L.) fleshy roots using comparative RNA-Seq method
Source: PLoS One. 2020 Apr 24;15(4):e0231729. doi: 10.1371/journal.pone.0231729 (PMC7182184; doi:10.1371/journal.pone.0231729)
Supplement: S4 Table — (XLSX) [file pone.0231729.s009.xlsx]

## Sheet: TableS4
S4 Table. The abundance of globally expression genes identified using FRKM in seven radish different fleshy root types
GeneID	WW	HX_1	HX_2	HX_3	WG_1	WG_2	WG_3	Description
Cluster_13380	158.33	193.24	60.78	69.81	105.18	60.48	462.12	gi|428675592|gb|AFZ41789.1| putative progesterone 5-beta-reductase [Raphanus sativus]
Cluster_36386	0	0.04	0	0	0	0	0	gi|685329513|ref|XP_009102824.1| PREDICTED: probable LRR receptor-like serine/threonine-protein kinase At1g29720 isoform X3 [Brassica rapa]
Cluster_9767	0.15	0.31	0.09	0.47	0	0.14	0.33	gi|923764267|ref|XP_013677872.1| PREDICTED: deoxyribodipyrimidine photo-lyase isoform X1 [Brassica napus]_x0001_gi|923764271|ref|XP_013677873.1| PREDICTED: deoxyribodipyrimidine photo-lyase isoform X2 [Brassica napus]
Cluster_119141	0	0	3.09	10.65	4.44	15.57	5.13	#N/A
Cluster_18934	23.78	25.86	22.54	9.8	9.46	7.31	27.44	gi|922406938|ref|XP_013614458.1| PREDICTED: probable carboxylesterase 13 [Brassica oleracea var. oleracea]
Cluster_7954	4.36	3.49	6.65	0.04	14.79	0.1	0	#N/A
Cluster_15086	0	0.15	0.19	0.04	0	1.74	0.05	#N/A
Cluster_34603	56.43	0	0	0	0	0.11	0	#N/A
Cluster_64421	0.49	0	0.4	1.07	0	1.15	0	#N/A
Cluster_119533	1.95	0	6.26	0	0	0	0	gi|685296520|ref|XP_009139102.1| PREDICTED: probable WRKY transcription factor 70 [Brassica rapa]
Cluster_7804	0.12	0.03	0.03	0	0.24	0.16	0.04	gi|923552901|ref|XP_013737231.1| PREDICTED: uncharacterized protein LOC106440175 [Brassica napus]
Cluster_37743	1.16	0.68	0.2	0.49	14.78	2.32	2.83	gi|685285438|ref|XP_009133626.1| PREDICTED: protein IQ-DOMAIN 14-like isoform X2 [Brassica rapa]
Cluster_46824	33.62	14.76	18.43	22.85	11.05	84.51	27.41	gi|922449807|ref|XP_013628110.1| PREDICTED: protein LIGHT-DEPENDENT SHORT HYPOCOTYLS 10-like [Brassica oleracea var. oleracea]_x0001_gi|923634975|ref|XP_013752054.1| PREDICTED: protein LIGHT-DEPENDENT SHORT HYPOCOTYLS 10-like [Brassica napus]_x0001_gi|923634977|ref|XP_013752055.1| PREDICTED: protein LIGHT-DEPENDENT SHORT HYPOCOTYLS 10-like [Brassica napus]_x0001_gi|923634979|ref|XP_013752057.1| P…
Cluster_70280	12.21	12.19	5.33	6.72	1.27	0.57	0	gi|685273937|ref|XP_009128008.1| PREDICTED: ETHYLENE INSENSITIVE 3-like 3 protein [Brassica rapa]
Cluster_40410	1	11.17	4.57	6.62	0	6.52	1.08	gi|685313141|ref|XP_009147149.1| PREDICTED: galactokinase [Brassica rapa]_x0001_gi|923631113|ref|XP_013750661.1| PREDICTED: galactokinase [Brassica napus]_x0001_gi|674908425|emb|CDY24681.1| BnaA05g30800D [Brassica napus]
Cluster_20827	13.06	46.01	0.81	0.68	9.85	30.07	13.19	gi|923863965|ref|XP_013707478.1| PREDICTED: probable xyloglucan endotransglucosylase/hydrolase protein 18 [Brassica napus]_x0001_gi|674960770|emb|CDX72230.1| BnaC07g42520D [Brassica napus]
Cluster_34817	8.54	11.03	8.05	31.29	10.63	3.69	42.05	gi|922498306|ref|XP_013587293.1| PREDICTED: beta-glucosidase-like SFR2, chloroplastic [Brassica oleracea var. oleracea]
Cluster_50698	597.76	103.48	54.45	33.38	68.14	304.46	153.03	gi|674950114|emb|CDX83303.1| BnaA03g22030D [Brassica napus]
Cluster_3070	0.29	0.45	1.26	15.1	2.25	0.14	0.39	gi|685379045|ref|XP_009122262.1| PREDICTED: ABC transporter G family member 22 isoform X1 [Brassica rapa]
Cluster_42497	53.88	0.15	0.05	0	0.44	0.3	0	gi|922548507|ref|XP_013602218.1| PREDICTED: uncharacterized protein LOC106309677 [Brassica oleracea var. oleracea]
Cluster_16102	51.98	0.88	0.14	0.5	0.43	0.8	0.6	gi|922421383|ref|XP_013616555.1| PREDICTED: uncharacterized protein LOC106322953 [Brassica oleracea var. oleracea]
Cluster_16955	17.71	0	0	0	0.97	0	7.7	gi|923675969|ref|XP_013652118.1| PREDICTED: uncharacterized protein LOC106356958 [Brassica napus]
Cluster_16276	8.94	3.8	24.56	11.85	5.58	4.91	4.84	gi|922405553|ref|XP_013639387.1| PREDICTED: probable cyclic nucleotide-gated ion channel 20, chloroplastic [Brassica oleracea var. oleracea]
Cluster_19296	3.54	5.09	1.27	1.59	1.35	0.86	3.27	gi|922515240|ref|XP_013592818.1| PREDICTED: uncharacterized protein LOC106301058 [Brassica oleracea var. oleracea]_x0001_gi|922515245|ref|XP_013592819.1| PREDICTED: uncharacterized protein LOC106301058 [Brassica oleracea var. oleracea]
Cluster_23325	36.22	25.29	0.51	2.84	8.27	6.5	2.24	gi|923817600|ref|XP_013693024.1| PREDICTED: RNA-binding protein cabeza-like [Brassica napus]
Cluster_112935	0	0	0	0	0	0.85	0	gi|196016778|ref|XP_002118239.1| predicted protein [Trichoplax adhaerens]_x0001_gi|190579140|gb|EDV19242.1| predicted protein [Trichoplax adhaerens]
Cluster_51924	59.7	69.36	57.43	6.46	49.33	5.77	31.33	gi|674944410|emb|CDX89090.1| BnaA04g00960D [Brassica napus]
Cluster_39607	0.28	19.6	0	38.43	10.26	0.54	8.49	gi|565471526|ref|XP_006293565.1| hypothetical protein CARUB_v10022514mg [Capsella rubella]_x0001_gi|565471528|ref|XP_006293566.1| hypothetical protein CARUB_v10022514mg [Capsella rubella]_x0001_gi|482562273|gb|EOA26463.1| hypothetical protein CARUB_v10022514mg [Capsella rubella]_x0001_gi|482562274|gb|EOA26464.1| hypothetical protein CARUB_v10022514mg [Capsella rubella]
Cluster_58882	0	0	0	1.43	0	0	0.65	gi|685333486|ref|XP_009104358.1| PREDICTED: B3 domain-containing transcription factor NGA2-like [Brassica rapa]
Cluster_26205	9.46	13.35	0	0.25	2.77	0.84	0.36	gi|922506353|ref|XP_013590035.1| PREDICTED: uncharacterized protein LOC106298454 [Brassica oleracea var. oleracea]_x0001_gi|923515548|ref|XP_013646111.1| PREDICTED: uncharacterized protein LOC106350813 [Brassica napus]_x0001_gi|674920658|emb|CDY12546.1| BnaC06g00720D [Brassica napus]
Cluster_37055	0	2.62	1.03	0	0	0.8	0.64	gi|923712431|ref|XP_013662835.1| PREDICTED: spermidine synthase 1-like isoform X2 [Brassica napus]
Cluster_28602	0.05	0	13.61	85.48	13.52	19.11	14.92	gi|923921512|ref|XP_013729994.1| PREDICTED: plastocyanin-like [Brassica napus]_x0001_gi|674866597|emb|CDY67120.1| BnaA06g38550D [Brassica napus]
Cluster_77430	8.57	9.31	5.42	23.63	0	2.98	6.77	gi|674942049|emb|CDX91453.1| BnaC04g06970D [Brassica napus]
Cluster_7	3506.38	36823.1	46852.4	64187.2	67538.2	55765.5	115606	gi|663060434|ref|YP_009046973.1| Ycf1 (chloroplast) [Raphanus sativus]_x0001_gi|662020236|gb|AIE42526.1| Ycf1 (chloroplast) [Raphanus sativus]
Cluster_3196	22.42	40.28	13.86	19.48	8.19	10	21.06	gi|923732022|ref|XP_013668385.1| PREDICTED: triacylglycerol lipase SDP1-like [Brassica napus]
Cluster_28917	31.73	4.97	2.51	3.51	12.03	5.8	4.95	gi|674942801|emb|CDX90460.1| BnaA03g43210D [Brassica napus]
Cluster_24703	32.01	7.62	14.74	175.58	0.95	7.12	0.53	gi|923571185|ref|XP_013739081.1| PREDICTED: MLO-like protein 12 [Brassica napus]
Cluster_10161	119.63	106.3	41.39	72	73.62	10.34	28.35	gi|922418884|ref|XP_013610750.1| PREDICTED: alanine--glyoxylate aminotransferase 2 homolog 1, mitochondrial [Brassica oleracea var. oleracea]
Cluster_51573	29.51	18.48	22.88	77.64	10.76	96.55	91.27	gi|674895604|emb|CDY37269.1| BnaCnng08230D [Brassica napus]
Cluster_33687	0	14.26	16.8	12.31	7.78	10.04	11.09	gi|923673071|ref|XP_013651339.1| PREDICTED: uncharacterized protein LOC106356038, partial [Brassica napus]
Cluster_86030	0	0	0	0	0.72	0	0	gi|378401482|emb|CCG06598.1| Putative uncharacterized protein, partial [Rhodospirillum photometricum DSM 122]
Cluster_20053	0.84	0.14	0.1	0.25	0.67	0.27	0.13	gi|922428939|ref|XP_013620501.1| PREDICTED: beta carbonic anhydrase 2, chloroplastic [Brassica oleracea var. oleracea]_x0001_gi|922428941|ref|XP_013620502.1| PREDICTED: beta carbonic anhydrase 2, chloroplastic [Brassica oleracea var. oleracea]_x0001_gi|923913023|ref|XP_013726182.1| PREDICTED: beta carbonic anhydrase 2, chloroplastic [Brassica napus]_x0001_gi|674942274|emb|CDX91024.1| BnaC02g05730…
Cluster_38891	1.96	0.63	0.77	5.69	0.2	0.65	1.98	gi|685321758|ref|XP_009150822.1| PREDICTED: AP2-like ethylene-responsive transcription factor AIL7, partial [Brassica rapa]
Cluster_64140	0.7	0.3	1.52	2.24	0.45	0.01	0.95	gi|922562848|ref|XP_013609725.1| PREDICTED: uncharacterized protein LOC106316393 [Brassica oleracea var. oleracea]_x0001_gi|923884520|ref|XP_013713881.1| PREDICTED: uncharacterized protein LOC106417648 [Brassica napus]_x0001_gi|674923435|emb|CDY09853.1| BnaC09g43080D [Brassica napus]
Cluster_26822	21.02	12.72	1.47	11.28	2.57	13.44	21.33	gi|674894821|emb|CDY38037.1| BnaCnng08980D [Brassica napus]
Cluster_39036	1.19	0.49	0.64	0.68	1.94	0.34	98.83	gi|685366242|ref|XP_009117188.1| PREDICTED: uncharacterized protein LOC103842328 [Brassica rapa]
Cluster_7614	13.19	0.98	0.2	0.7	0	0	1.59	gi|923632037|ref|XP_013750975.1| PREDICTED: cystathionine gamma-synthase 1, chloroplastic [Brassica napus]
Cluster_63807	2.25	32.07	16	29.16	20.04	22.2	55.29	#N/A
Cluster_54330	2.55	1.34	6.01	5.34	6.66	38.56	4.32	gi|15231624|ref|NP_191466.1| Cytochrome b561/ferric reductase transmembrane with DOMON related domain [Arabidopsis thaliana]_x0001_gi|75181112|sp|Q9LYS9.1|B561H_ARATH RecName: Full=Cytochrome b561 and DOMON domain-containing protein At3g59070; AltName: Full=Protein b561A.tha8; Flags: Precursor_x0001_gi|7529750|emb|CAB86935.1| putative protein [Arabidopsis thaliana]_x0001_gi|332646351|gb|AEE79872.…
Cluster_14089	0.18	2.11	1.95	12.01	1.01	8.47	3.62	gi|685299006|ref|XP_009140273.1| PREDICTED: probable fructose-bisphosphate aldolase 1, chloroplastic [Brassica rapa]
Cluster_40652	16.97	2.49	0	0	3.33	2.38	1.45	gi|674914111|emb|CDY18972.1| BnaC01g20960D [Brassica napus]
Cluster_50931	1.95	7.86	12.51	20.7	17.66	17.9	17.26	#N/A
Cluster_95995	0.25	0.2	0.25	0.54	9.53	0	1.39	gi|846872829|emb|CRK50089.1| hypothetical protein RHCRD62_10947 [Rhodococcus sp. RD6.2]
Cluster_56444	0.39	4.64	6.48	24.88	6.96	0.46	19.25	gi|922506038|ref|XP_013589927.1| PREDICTED: ninja-family protein AFP1-like [Brassica oleracea var. oleracea]_x0001_gi|923820181|ref|XP_013693867.1| PREDICTED: ninja-family protein AFP1-like [Brassica napus]
Cluster_62355	2.06	0	19.86	2.66	6.58	0	11.66	gi|923651300|ref|XP_013644508.1| PREDICTED: NAC domain-containing protein 59-like [Brassica napus]
Cluster_33390	4.17	3.3	2.73	0.87	0.97	4.31	0.92	gi|922507629|ref|XP_013590430.1| PREDICTED: ABC transporter G family member 36 [Brassica oleracea var. oleracea]
Cluster_96551	0	0	0	0	0	18.4	0	#N/A
Cluster_11806	12.16	4.91	0.75	0	0.78	0	0.06	gi|923512431|ref|XP_013749872.1| PREDICTED: uncharacterized protein LOC106452335 isoform X1 [Brassica napus]
Cluster_7792	0.21	0	0	0	0	0.08	0.03	gi|923621743|ref|XP_013747676.1| PREDICTED: (Z)-3-hexen-1-ol acetyltransferase-like [Brassica napus]_x0001_gi|674889545|emb|CDY43120.1| BnaA05g32660D [Brassica napus]
Cluster_66672	11.62	0	0.75	0	0	0	0.29	gi|674910220|emb|CDY22929.1| BnaA01g18670D [Brassica napus]
Cluster_100694	0	0	0.46	0.44	0	1.31	0	#N/A
Cluster_53716	10.45	5.13	2.37	3.31	0.32	0	3.28	gi|922442597|ref|XP_013625973.1| PREDICTED: clathrin interactor EPSIN 2 [Brassica oleracea var. oleracea]
Cluster_24727	37.88	1.33	1.87	16.59	7.34	5.3	1.55	gi|685319229|ref|XP_009149897.1| PREDICTED: uncharacterized protein LOC103873226 isoform X2 [Brassica rapa]
Cluster_20209	0.48	21.67	0.96	7.79	0.1	0.72	0.9	#N/A
Cluster_61497	2.12	5.42	4.46	10.1	7.62	11.5	5.19	#N/A
Cluster_5114	8.43	26.48	0.75	3.18	5.05	4.68	15.45	gi|923919631|ref|XP_013729141.1| PREDICTED: cellulose synthase-like protein D3 [Brassica napus]
Cluster_26246	16.39	1.73	3.93	0	10.01	4.88	4.63	gi|685299498|ref|XP_009140501.1| PREDICTED: HD domain-containing protein 2-like [Brassica rapa]
Cluster_49346	11.76	4.54	0	0.06	0	12.48	0.03	#N/A
Cluster_68325	0	14.5	5.01	0	0.96	0	1.21	gi|685280374|ref|XP_009131093.1| PREDICTED: serine/threonine-protein kinase SRK2G [Brassica rapa]
Cluster_1046	1.41	1.01	1.71	1.05	0.73	0.07	0.17	gi|923713334|ref|XP_013663092.1| PREDICTED: protein fluG-like [Brassica napus]
Cluster_2875	1.02	3.39	5.72	7.29	2.31	0	2.92	gi|923843447|ref|XP_013701566.1| PREDICTED: uncharacterized protein LOC106405582 [Brassica napus]
Cluster_34584	21.6	0.53	0	0	7.08	0.83	11.16	gi|674914987|emb|CDY18236.1| BnaC05g02590D [Brassica napus]
Cluster_28410	1.55	0.49	0.8	1.68	1.66	6.94	1.52	#N/A
Cluster_96181	34.25	0	0.42	0.2	5.3	0	5.03	#N/A
Cluster_27969	1.88	6.37	39.44	250.63	109.19	65.36	125.07	gi|5921725|sp|O22651.1|CFI_RAPSA RecName: Full=Chalcone--flavonone isomerase; Short=Chalcone isomerase [Raphanus sativus]_x0001_gi|2642604|gb|AAB87071.1| chalcone isomerase [Raphanus sativus]
Cluster_9371	13.88	2.55	0.68	0.21	12.78	6.31	0.54	gi|922536582|ref|XP_013599016.1| PREDICTED: cytochrome P450 84A1-like [Brassica oleracea var. oleracea]
Cluster_57471	0	23.74	17.84	0.48	10.11	50.75	36.06	gi|674958197|emb|CDX75589.1| BnaA01g01130D [Brassica napus]
Cluster_4274	39.32	99.48	20.61	97.52	16.21	36.07	120.35	gi|922572890|ref|XP_013614760.1| PREDICTED: uncharacterized protein LOC106320971 [Brassica oleracea var. oleracea]
Cluster_16697	15.7	38.15	16.17	80.6	22.81	19.19	16.78	gi|923511657|ref|XP_013747204.1| PREDICTED: probable alpha,alpha-trehalose-phosphate synthase [UDP-forming] 10 [Brassica napus]_x0001_gi|923511659|ref|XP_013747212.1| PREDICTED: probable alpha,alpha-trehalose-phosphate synthase [UDP-forming] 10 [Brassica napus]_x0001_gi|923511661|ref|XP_013747218.1| PREDICTED: probable alpha,alpha-trehalose-phosphate synthase [UDP-forming] 10 [Brassica napus]_x00…
Cluster_47742	10.09	4.85	2.15	1.61	0.53	0.18	0.84	#N/A
Cluster_11515	28.81	0	0.46	2.72	1.26	0.84	1.97	gi|923735502|ref|XP_013669638.1| PREDICTED: probable receptor-like protein kinase At2g42960 [Brassica napus]
Cluster_68496	0	0	0.11	0.11	0	0	0	gi|751684494|gb|KIM34612.1| hypothetical protein M413DRAFT_160578 [Hebeloma cylindrosporum h7]
Cluster_111121	0.68	0	0	0.41	5.34	2.13	0	gi|297181370|gb|ADI17560.1| hypothetical protein [uncultured alpha proteobacterium HF0130_06E21]
Cluster_69727	15.99	20.64	0.46	0.33	3.02	0	3.82	gi|922560679|ref|XP_013608618.1| PREDICTED: E3 ubiquitin-protein ligase RHA1B-like [Brassica oleracea var. oleracea]
Cluster_28627	0	0	0.03	25.37	10.4	13.84	9.75	#N/A
Cluster_53633	0	0.1	6.01	0.2	39.87	2.21	23.28	gi|923744705|ref|XP_013672307.1| PREDICTED: uncharacterized protein At1g76660-like isoform X2 [Brassica napus]
Cluster_61782	8.48	10.83	5.72	1.91	8.07	153.61	131.51	gi|685345911|ref|XP_009109049.1| PREDICTED: zinc finger CCCH domain-containing protein 49-like [Brassica rapa]
Cluster_21179	73.14	41.2	5.1	31.98	20.12	88.04	38.12	gi|923641215|ref|XP_013641315.1| PREDICTED: IAA-amino acid hydrolase ILR1-like 4 [Brassica napus]_x0001_gi|674945555|emb|CDX87841.1| BnaC06g09030D [Brassica napus]
Cluster_36923	3.87	7.72	4.2	17.71	3.48	12.46	8.43	#N/A
Cluster_35330	16.19	0	0.66	1.01	0	0.39	0	#N/A
Cluster_80956	33.24	0	0.32	0	0	0	0	gi|674959429|emb|CDX74134.1| BnaA03g29130D [Brassica napus]
Cluster_95070	30.23	7.51	36.02	20.57	87.98	456.65	21.69	#N/A
Cluster_30232	0	0	2.33	6.18	0.93	1.42	3.58	gi|923710642|ref|XP_013662347.1| PREDICTED: nipped-B-like protein [Brassica napus]
Cluster_17071	359.46	215.39	10.71	36.89	180.05	781.31	27.82	gi|923708038|ref|XP_013661614.1| PREDICTED: 21 kDa protein-like [Brassica napus]_x0001_gi|923763893|ref|XP_013677770.1| PREDICTED: 21 kDa protein-like [Brassica napus]_x0001_gi|674880172|emb|CDY52024.1| BnaA08g31370D [Brassica napus]
Cluster_18854	0	0.27	0	0	0	0	0	gi|685304749|ref|XP_009143096.1| PREDICTED: metalloendoproteinase 1 [Brassica rapa]
Cluster_93974	1.38	1.55	0	1.14	1.69	0	1.86	gi|674893313|emb|CDY39513.1| BnaA01g24750D [Brassica napus]
Cluster_77290	1283.15	167.57	2.34	15.6	86.77	207.29	17.37	#N/A
Cluster_41059	0	2.03	0.72	66.49	1.27	0.55	0.47	gi|923619374|ref|XP_013746908.1| PREDICTED: BAHD acyltransferase At3g29680-like [Brassica napus]
Cluster_3809	0.96	11.89	0.2	0.27	0.26	0.37	0.93	gi|923828811|ref|XP_013696796.1| PREDICTED: type IV inositol polyphosphate 5-phosphatase 3-like isoform X1 [Brassica napus]
Cluster_84507	220.92	63.17	2.75	3.01	20.58	3.53	11.03	gi|922480138|ref|XP_013638029.1| PREDICTED: metallothionein-like protein type 3 [Brassica oleracea var. oleracea]_x0001_gi|923831418|ref|XP_013697693.1| PREDICTED: metallothionein-like protein type 3 [Brassica napus]_x0001_gi|674934926|emb|CDX98551.1| BnaC05g38240D [Brassica napus]
Cluster_54039	4.48	10.33	34.89	23.74	4.91	60.63	36.11	#N/A
Cluster_83616	0	0.61	0	0.91	2.78	0	0	gi|874566832|emb|CRY95954.1| hypothetical protein [uncultured prokaryote]
Cluster_363	11.47	14.32	7.62	3.46	9.31	17.43	6.89	gi|923816607|ref|XP_013692670.1| PREDICTED: calcium-transporting ATPase 12, plasma membrane-type [Brassica napus]_x0001_gi|674939486|emb|CDX93910.1| BnaC04g20690D [Brassica napus]
Cluster_41716	43.19	6.99	4.91	3.8	8.01	30.48	15.08	gi|253762018|gb|ACT35473.1| peroxidase 52, partial [Brassica rapa]
Cluster_47898	9.58	35.46	21.6	0.14	22.75	0.63	2.24	gi|727597857|ref|XP_010471909.1| PREDICTED: transmembrane protein 184 homolog DDB_G0279555-like [Camelina sativa]_x0001_gi|727597859|ref|XP_010471910.1| PREDICTED: transmembrane protein 184 homolog DDB_G0279555-like [Camelina sativa]
Cluster_57133	0	0.16	0	0	0	0	0.22	gi|674939687|emb|CDX93824.1| BnaA09g24240D [Brassica napus]
Cluster_71261	0	43.79	0.12	0	0	0.68	0.65	gi|674925551|emb|CDY07620.1| BnaA03g18910D [Brassica napus]
Cluster_28631	3.29	10.67	3.77	7.37	9.24	11.18	7.54	gi|674902106|emb|CDY30922.1| BnaC09g14840D [Brassica napus]
Cluster_13354	22.33	12.84	0.48	6	13.62	1.69	10.6	gi|922555496|ref|XP_013605841.1| PREDICTED: probable sugar phosphate/phosphate translocator At1g12500 [Brassica oleracea var. oleracea]_x0001_gi|923764238|ref|XP_013677863.1| PREDICTED: probable sugar phosphate/phosphate translocator At1g12500 [Brassica napus]_x0001_gi|674912150|emb|CDY21054.1| BnaA08g24710D [Brassica napus]
Cluster_24735	22.44	0.03	3.05	0	0.66	0.35	0	gi|685368499|ref|XP_009118162.1| PREDICTED: aspartic proteinase A1 [Brassica rapa]
Cluster_8582	140.97	83.79	64.36	61.99	32.39	13.75	10.61	gi|923780792|ref|XP_013681898.1| PREDICTED: inactive beta-amylase 9-like isoform X2 [Brassica napus]
Cluster_39673	51.17	0.27	0	0	0	0	0	gi|734704722|gb|AJA32894.1| WRKY transcription factor [Brassica oleracea var. capitata]
Cluster_29986	0.35	23.13	16.51	1.3	3.52	4.77	3.75	gi|922548824|ref|XP_013602393.1| PREDICTED: ethylene-responsive transcription factor CRF6 [Brassica oleracea var. oleracea]_x0001_gi|923868237|ref|XP_013708750.1| PREDICTED: ethylene-responsive transcription factor CRF6-like [Brassica napus]_x0001_gi|674961318|emb|CDX71724.1| BnaC08g31500D [Brassica napus]
Cluster_78660	0.96	1	86.49	11.64	57.26	4.48	11.19	gi|923526999|ref|XP_013686032.1| PREDICTED: cyclic nucleotide-gated ion channel 4-like [Brassica napus]
Cluster_63985	1.62	39.89	6.56	117.09	5.83	7	42.96	gi|922504867|ref|XP_013589489.1| PREDICTED: uncharacterized protein LOC106297892 [Brassica oleracea var. oleracea]_x0001_gi|923838475|ref|XP_013700015.1| PREDICTED: uncharacterized protein LOC106403771 [Brassica napus]_x0001_gi|674871375|emb|CDY63166.1| BnaCnng41560D [Brassica napus]
Cluster_13670	0.58	1.84	5.54	19.4	12.76	2.98	8.58	gi|685347182|ref|XP_009109521.1| PREDICTED: RNA-binding protein SGN1-like [Brassica rapa]_x0001_gi|923685767|ref|XP_013655036.1| PREDICTED: RNA-binding protein SGN1-like [Brassica napus]
Cluster_85317	75.28	13.85	3.26	22.61	14.06	0.94	20.18	gi|674857732|emb|CDY70226.1| BnaAnng33020D, partial [Brassica napus]
Cluster_37585	58.32	38.17	1.68	23.61	24.2	78.95	30.11	gi|922514519|ref|XP_013592589.1| PREDICTED: IAA-amino acid hydrolase ILR1-like 4 [Brassica oleracea var. oleracea]
Cluster_64805	0.12	2.81	18.39	152.04	2.63	2.32	86.07	#N/A
Cluster_43021	94.25	38.84	15.05	93.76	31.89	14.89	46.12	gi|31322574|gb|AAP35052.1| NAC-domain protein 5-8 [Brassica napus]_x0001_gi|699059118|gb|AIU39721.1| NAC transcription factor 81 [Brassica napus]
Cluster_6080	25.92	23.88	3.97	0.1	13.12	33.86	23.16	#N/A
Cluster_22600	3.05	13.34	14.43	6.64	12.47	3.71	2.13	gi|923814159|ref|XP_013691816.1| PREDICTED: protein ROS1-like [Brassica napus]
Cluster_14427	54.59	195.64	49.66	240.69	172.12	125.17	271.33	gi|923532484|ref|XP_013700984.1| PREDICTED: protein EXORDIUM-like 2 isoform X1 [Brassica napus]_x0001_gi|923532486|ref|XP_013700990.1| PREDICTED: protein EXORDIUM-like 2 isoform X2 [Brassica napus]_x0001_gi|923532489|ref|XP_013700998.1| PREDICTED: protein EXORDIUM-like 2 [Brassica napus]
Cluster_71558	0	0	0	0	1.04	0	0	#N/A
Cluster_321	4.26	1	1.63	17.44	9.92	20.79	28.95	gi|1167523|dbj|BAA11674.1| unnamed protein product [Nicotiana tabacum]
Cluster_25039	4.48	1.24	1.65	2.56	0.84	0.97	0.41	gi|674936656|emb|CDX96691.1| BnaA08g22340D [Brassica napus]
Cluster_77305	12.47	2.3	0.59	1.33	2.36	7.8	1.12	gi|674927121|emb|CDY06314.1| BnaA09g48890D [Brassica napus]
Cluster_46597	0	1.24	0	0	0.46	0	0	gi|685273450|ref|XP_009127765.1| PREDICTED: hypersensitive-induced response protein 2-like [Brassica rapa]_x0001_gi|685273452|ref|XP_009127766.1| PREDICTED: hypersensitive-induced response protein 2-like [Brassica rapa]_x0001_gi|923528870|ref|XP_013690893.1| PREDICTED: hypersensitive-induced response protein 2-like [Brassica napus]_x0001_gi|674876362|emb|CDY56083.1| BnaA02g35710D [Brassica napus]
Cluster_32647	0	0.2	1.33	42.93	8.93	21.32	1.05	gi|923806551|ref|XP_013689292.1| PREDICTED: uncharacterized protein LOC106393093 [Brassica napus]
Cluster_56623	0.1	5.22	0.16	10.95	1.41	0.23	0.44	#N/A
Cluster_42658	7.56	20.03	14.44	7.64	5.76	259.07	36.83	#N/A
Cluster_53714	13.02	22.95	9.79	2.17	10.07	27.31	7.96	gi|923899701|ref|XP_013720321.1| PREDICTED: xyloglucan endotransglucosylase/hydrolase protein 24-like, partial [Brassica napus]
Cluster_46420	6.22	8.59	4.29	27.59	10.14	4.43	16.58	gi|922475873|ref|XP_013636560.1| PREDICTED: serine/threonine-protein kinase HT1 [Brassica oleracea var. oleracea]
Cluster_81996	68.01	3.16	2.6	0.32	4.79	0	0.85	#N/A
Cluster_29141	50.76	29.79	0.32	2.89	0.28	0.37	0.53	gi|923723258|ref|XP_013665711.1| PREDICTED: ethylene-responsive transcription factor 13 [Brassica napus]_x0001_gi|674909758|emb|CDY23459.1| BnaC04g49870D [Brassica napus]
Cluster_50639	0	0.29	0	0	0	0	0	gi|478257412|gb|ENN77568.1| hypothetical protein YQE_05864, partial [Dendroctonus ponderosae]
Cluster_51462	789.62	708.72	35.55	262.6	258.88	194.24	218.74	gi|590655515|ref|XP_007034010.1| Uncharacterized protein isoform 2, partial [Theobroma cacao]_x0001_gi|508713039|gb|EOY04936.1| Uncharacterized protein isoform 2, partial [Theobroma cacao]
Cluster_57274	11.2	3.83	1.8	2.46	1.78	0.47	1.29	gi|922410801|ref|XP_013629433.1| PREDICTED: LOW QUALITY PROTEIN: uncharacterized protein LOC106335454 [Brassica oleracea var. oleracea]
Cluster_16350	31.79	58.17	1.81	5.09	88.82	8.08	44.19	gi|685311732|ref|XP_009146427.1| PREDICTED: uncharacterized protein LOC103870077 [Brassica rapa]
Cluster_47361	6.05	4.15	1.85	0.74	3.82	15.76	2.61	gi|923654746|ref|XP_013645649.1| PREDICTED: uncharacterized protein LOC106350287 [Brassica napus]
Cluster_112565	0	0	0	0	0	0	0	gi|634353387|gb|KDE08453.1| 60S ribosomal protein L23 [Microbotryum violaceum p1A1 Lamole]
Cluster_68502	0.53	10.41	0.5	4.09	5.88	2.5	0.17	gi|923906415|ref|XP_013723197.1| PREDICTED: 1-aminocyclopropane-1-carboxylate oxidase homolog 2-like [Brassica napus]
Cluster_6151	0	0.81	10.16	6.64	0.71	2.13	36.43	gi|922520116|ref|XP_013594391.1| PREDICTED: LOW QUALITY PROTEIN: aluminum-activated malate transporter 6-like [Brassica oleracea var. oleracea]
Cluster_247	9.96	7.22	8.03	0.22	5.81	1.64	10.73	gi|923553672|ref|XP_013737470.1| PREDICTED: pentatricopeptide repeat-containing protein At5g25630-like isoform X1 [Brassica napus]_x0001_gi|674868872|emb|CDY65715.1| BnaCnng48410D [Brassica napus]
Cluster_58330	0	0.25	0.3	0	4.04	8.82	12.63	gi|565434927|ref|XP_006281121.1| hypothetical protein CARUB_v10027151mg [Capsella rubella]_x0001_gi|482549825|gb|EOA14019.1| hypothetical protein CARUB_v10027151mg [Capsella rubella]
Cluster_84668	0.39	0	0	0.31	0	0.46	0	#N/A
Cluster_65676	14.36	0	0	0	9.13	0	0	#N/A
Cluster_107074	161.3	111.3	8.82	19.35	37.2	25.02	24.25	gi|922508359|ref|XP_013590639.1| PREDICTED: uncharacterized protein LOC106299052 [Brassica oleracea var. oleracea]
Cluster_19230	9.67	0.09	0	16.43	0.2	17.2	0	#N/A
Cluster_39118	11.73	6	0	0.23	4.2	0	4.27	gi|685328335|ref|XP_009102379.1| PREDICTED: probable lipid-A-disaccharide synthase, mitochondrial isoform X1 [Brassica rapa]
Cluster_5453	0.37	0.32	11.98	0.76	2.67	0.12	0	gi|685378443|ref|XP_009121994.1| PREDICTED: putative protein TPRXL [Brassica rapa]
Cluster_36592	5.69	0.04	0.04	1.43	3.08	0	0	gi|674931410|emb|CDY01942.1| BnaC02g27850D [Brassica napus]
Cluster_19402	15.86	3.39	0.84	4.41	0.77	1.08	1.33	gi|922512434|ref|XP_013591908.1| PREDICTED: lipoxygenase 6, chloroplastic [Brassica oleracea var. oleracea]
Cluster_4120	18.04	12.27	16.04	20.92	16.39	420.79	18.22	gi|685288761|ref|XP_009135334.1| PREDICTED: chaperonin CPN60-like 2, mitochondrial [Brassica rapa]
Cluster_80173	17.33	31.77	0.15	0.54	0.94	0.42	3.27	gi|922571958|ref|XP_013614293.1| PREDICTED: uncharacterized protein LOC106320467 isoform X1 [Brassica oleracea var. oleracea]
Cluster_49519	46.5	46.51	75.66	81	9.06	74.11	125.15	#N/A
Cluster_36706	90.12	123.32	10.59	41.72	0.36	49.41	62.35	gi|356552494|ref|XP_003544602.1| PREDICTED: homeobox protein knotted-1-like 3-like isoform X1 [Glycine max]
Cluster_3788	45.36	14.23	4.24	9.7	7.08	5.82	8.78	gi|685371743|ref|XP_009119530.1| PREDICTED: probable protein phosphatase 2C 1 [Brassica rapa]
Cluster_11600	1.65	2.31	1.46	1.31	1.05	0.99	0.99	gi|685348175|ref|XP_009109844.1| PREDICTED: E3 ubiquitin-protein ligase EL5-like [Brassica rapa]_x0001_gi|685348177|ref|XP_009109845.1| PREDICTED: E3 ubiquitin-protein ligase EL5-like [Brassica rapa]_x0001_gi|923686231|ref|XP_013655170.1| PREDICTED: probable E3 ubiquitin-protein ligase XERICO [Brassica napus]
Cluster_102389	0	0.96	1.68	0	0	0	0	gi|922549050|ref|XP_013602501.1| PREDICTED: caffeic acid 3-O-methyltransferase-like [Brassica oleracea var. oleracea]
Cluster_106267	0	0	0	0	0	19.57	0	#N/A
Cluster_84163	0.59	0.94	0.32	8.98	17.84	4.5	0.87	gi|915809785|ref|WP_050896156.1| hypothetical protein [Neisseria meningitidis]
Cluster_19331	0.34	0	12.42	24.31	6.13	0.78	8.74	gi|923628018|ref|XP_013749639.1| PREDICTED: fasciclin-like arabinogalactan protein 8 [Brassica napus]
Cluster_3420	195.59	77.66	4.03	23.18	48.8	89.03	49.59	gi|923549795|ref|XP_013736236.1| PREDICTED: subtilisin-like protease SBT1.6 [Brassica napus]_x0001_gi|674951181|emb|CDX82491.1| BnaA03g33300D [Brassica napus]
Cluster_8978	38.26	1.31	2.16	6.6	40.9	1.24	1.26	gi|2190012|dbj|BAA20356.1| din1 [Raphanus sativus]
Cluster_27795	0.31	10.19	0.05	2.88	1.6	0	10.45	gi|923894934|ref|XP_013718290.1| PREDICTED: zinc finger BED domain-containing protein RICESLEEPER 2-like [Brassica napus]
Cluster_37224	0	31.4	47.19	9.25	26.34	9.69	13.02	#N/A
Cluster_104155	5.06	20.3	36.89	26.5	4.43	460.75	5.71	#N/A
Cluster_61831	0.71	5.2	0	1.05	0	0	0	#N/A
Cluster_54237	2.09	1.04	0.15	1.23	0.41	5.97	0	#N/A
Cluster_43408	0.13	0	0.5	0	17.61	5.18	0.14	gi|923812722|ref|XP_013691398.1| PREDICTED: uncharacterized protein LOC106395503 isoform X2 [Brassica napus]
Cluster_13081	14.33	5.29	3.99	1.01	1.25	3.2	1.19	gi|923719783|ref|XP_013664623.1| PREDICTED: protein LURP-one-related 15-like [Brassica napus]_x0001_gi|674867540|emb|CDY66599.1| BnaAnng22510D [Brassica napus]
Cluster_63408	0.14	0.26	1.16	0.76	0	19.96	0.14	gi|923776145|ref|XP_013680878.1| PREDICTED: protein IQ-DOMAIN 1-like isoform X1 [Brassica napus]
Cluster_108387	0.22	0.88	5.7	9.5	2.32	0.37	101.68	#N/A
Cluster_57491	27.3	11.52	2.02	0	0.49	0	0.48	gi|430218243|gb|AGA37219.1| mitogen-activated protein kinase kinase kinase ZIK3.1 [Brassica napus]
Cluster_47697	13.85	4.88	38.98	25.79	89.23	133.76	14.57	#N/A
Cluster_48656	22.96	63.25	0	0	0	0	22.23	gi|674951948|emb|CDX81552.1| BnaC02g18560D [Brassica napus]
Cluster_73825	20.47	10.87	0	0.49	0.54	7.63	0	gi|674902411|emb|CDY30647.1| BnaAnng04220D [Brassica napus]
Cluster_26820	0.01	0.06	4.5	0	0	0	0	#N/A
Cluster_43675	8	38.53	25.12	72.62	34.87	30.59	0.41	gi|922459964|ref|XP_013631424.1| PREDICTED: mitochondrial import inner membrane translocase subunit TIM17-2-like [Brassica oleracea var. oleracea]
Cluster_169	50.72	34.33	20.89	15.68	27.68	3.42	13.58	gi|674892294|emb|CDY40487.1| BnaC09g14450D [Brassica napus]
Cluster_47868	0	0.07	5.24	13.4	0.48	0.58	6.12	gi|685270761|ref|XP_009126409.1| PREDICTED: uncharacterized protein LOC103851318 [Brassica rapa]
Cluster_31726	11.66	0.04	2.65	0	4.27	5.36	0	#N/A
Cluster_25633	70.25	26.76	2	3.74	10.04	12.55	6.33	gi|923915445|ref|XP_013727255.1| PREDICTED: U-box domain-containing protein 11-like [Brassica napus]
Cluster_18224	26.54	12.8	2.2	9.64	3.37	7.53	28.26	gi|674905669|emb|CDY27333.1| BnaC04g50720D [Brassica napus]
Cluster_7563	8.55	1.96	7.83	54.49	5.69	0	25.15	gi|685280925|ref|XP_009131368.1| PREDICTED: uncharacterized protein LOC103856039 [Brassica rapa]
Cluster_23053	3.16	0.39	0.63	5.26	4.54	0	0.87	gi|922523220|ref|XP_013595538.1| PREDICTED: uncharacterized protein LOC106303767 [Brassica oleracea var. oleracea]
Cluster_15239	11.64	6.71	0.06	0.39	8.14	0.5	1.23	gi|923791223|ref|XP_013684345.1| PREDICTED: UDP-glycosyltransferase 72B1-like [Brassica napus]
Cluster_57570	12.79	3.54	0	5.26	0	0	3.53	gi|15233565|ref|NP_194668.1| 40S ribosomal protein S30 [Arabidopsis thaliana]_x0001_gi|15241895|ref|NP_200478.1| 40S ribosomal protein S30 [Arabidopsis thaliana]_x0001_gi|18399137|ref|NP_565458.1| 40S ribosomal protein S30 [Arabidopsis thaliana]_x0001_gi|297796551|ref|XP_002866160.1| 40S ribosomal protein S30 [Arabidopsis lyrata subsp. lyrata]_x0001_gi|297799054|ref|XP_002867411.1| predicted prot…
Cluster_35133	0.75	5.33	2.59	2.02	0	1666	623.89	gi|596039569|ref|XP_007219896.1| hypothetical protein PRUPE_ppb014768mg [Prunus persica]_x0001_gi|462416358|gb|EMJ21095.1| hypothetical protein PRUPE_ppb014768mg [Prunus persica]
Cluster_26414	11.04	8.77	1.28	14.32	7.84	12.07	0.9	gi|685277373|ref|XP_009129638.1| PREDICTED: uncharacterized protein LOC103854451 [Brassica rapa]
Cluster_78357	10.52	37.28	2.49	5.06	4.97	5.64	0.38	gi|922458527|ref|XP_013630969.1| PREDICTED: translation initiation factor IF-2-like [Brassica oleracea var. oleracea]
Cluster_52170	5.93	3.17	8.23	15.97	15.71	498.12	13.27	#N/A
Cluster_23481	15.31	11.53	12.76	32.47	4.61	150.17	3.89	gi|567194586|ref|XP_006405793.1| hypothetical protein EUTSA_v10027778mg [Eutrema salsugineum]_x0001_gi|557106931|gb|ESQ47246.1| hypothetical protein EUTSA_v10027778mg [Eutrema salsugineum]
Cluster_25354	15.32	7.64	0	0.05	4.92	12.91	1.23	gi|922517544|ref|XP_013593579.1| PREDICTED: cytochrome b561 domain-containing protein At4g18260-like [Brassica oleracea var. oleracea]
Cluster_11398	13.76	10.99	7.34	7.41	5.64	2.83	13.25	gi|674924846|emb|CDY08548.1| BnaA05g27840D [Brassica napus]
Cluster_3431	18.57	18.56	8.21	10.4	8.78	13.5	18.03	gi|685313613|ref|XP_009147403.1| PREDICTED: starch synthase 2, chloroplastic/amyloplastic [Brassica rapa]
Cluster_66003	0.17	0.21	0.11	0	0	0	0	gi|685276991|ref|XP_009129445.1| PREDICTED: uncharacterized protein LOC103854264 [Brassica rapa]
Cluster_65000	77.53	50.62	158.4	268.39	111.15	55.19	93.06	gi|922568434|ref|XP_013612516.1| PREDICTED: oxygen-evolving enhancer protein 1-1, chloroplastic-like [Brassica oleracea var. oleracea]
Cluster_73743	0	0	0.13	0.25	0	0	0	gi|685274054|ref|XP_009128062.1| PREDICTED: uncharacterized protein LOC103852921 [Brassica rapa]
Cluster_112004	18.78	0	0.29	26.69	10.01	1.48	2.48	#N/A
Cluster_60428	30.54	0.54	0	0.53	9.18	3.42	0.12	#N/A
Cluster_92748	69.09	0.76	0	8.5	0	0	0.26	gi|922491101|ref|XP_013585036.1| PREDICTED: ethylene-responsive transcription factor ERF094 [Brassica oleracea var. oleracea]_x0001_gi|923825741|ref|XP_013695799.1| PREDICTED: ethylene-responsive transcription factor ERF094-like [Brassica napus]
Cluster_92235	8.29	11.14	18.99	25.87	23.77	10.43	14.89	gi|565461376|ref|XP_006288687.1| hypothetical protein CARUB_v10001997mg [Capsella rubella]_x0001_gi|482557393|gb|EOA21585.1| hypothetical protein CARUB_v10001997mg [Capsella rubella]
Cluster_25758	20.29	11.15	0.09	5.92	0	8.57	0.08	#N/A
Cluster_53464	31.94	25.5	2.66	3.58	7.1	2.53	6.8	gi|923530857|ref|XP_013696235.1| PREDICTED: filament-like plant protein 1 isoform X2 [Brassica napus]
Cluster_65720	0	0	0.24	0	0	0	0	gi|403333060|gb|EJY65597.1| hypothetical protein OXYTRI_14248 [Oxytricha trifallax]
Cluster_12317	0.47	4.56	2.09	4.01	11.03	11.22	3.17	gi|923545896|ref|XP_013734906.1| PREDICTED: UDP-glucuronic acid decarboxylase 4-like [Brassica napus]
Cluster_68605	0.17	0.32	1.46	2.87	1.55	19.84	0.96	#N/A
Cluster_20398	3.44	18.99	2.86	3.43	2.51	8.81	3.05	gi|922407243|ref|XP_013616447.1| PREDICTED: uncharacterized protein LOC106322846 isoform X1 [Brassica oleracea var. oleracea]
Cluster_6317	14.85	2.73	0.23	0.31	0	0.84	0.13	gi|923742363|ref|XP_013671661.1| PREDICTED: S-type anion channel SLAH2-like [Brassica napus]
Cluster_44147	2.25	2.63	0	1.5	5.77	1.49	3.3	gi|674933172|emb|CDY00332.1| BnaA06g22330D [Brassica napus]
Cluster_77734	11.97	18.73	8.89	0.13	0.6	3.5	3.38	#N/A
Cluster_3992	16.78	29.32	7.1	16.29	14.96	16.81	32.4	gi|923795847|ref|XP_013685766.1| PREDICTED: uncharacterized protein LOC106389956 [Brassica napus]_x0001_gi|923795851|ref|XP_013685767.1| PREDICTED: uncharacterized protein LOC106389956 [Brassica napus]_x0001_gi|674911117|emb|CDY22115.1| BnaA09g01440D [Brassica napus]
Cluster_2862	1.24	3.85	4.16	3.43	2.98	2.4	2.46	gi|685323849|ref|XP_009151584.1| PREDICTED: uncharacterized protein LOC103874911 [Brassica rapa]
Cluster_67976	1.17	0.19	1.59	0.2	0.9	24.87	7.4	gi|923633415|ref|XP_013751482.1| PREDICTED: secretory carrier-associated membrane protein 4-like [Brassica napus]
Cluster_8862	15.24	3.25	2.65	1.7	1.43	7.23	2.17	gi|685346301|ref|XP_009109195.1| PREDICTED: protein TRANSPARENT TESTA 12-like [Brassica rapa]
Cluster_29465	10.85	1.63	0.9	0.66	2.39	0	1.08	#N/A
Cluster_3643	18.55	10.13	9.42	9.78	7.54	5.94	13.43	gi|674910883|emb|CDY22286.1| BnaC02g25900D [Brassica napus]
Cluster_99259	0	0	0	0	1.96	47.34	0	gi|612861134|gb|EZU73576.1| hypothetical protein U991_01373, partial [Staphylococcus aureus 1111100370]
Cluster_42241	0.31	0	10.04	10.59	2.62	0	0	gi|923928008|ref|XP_013732895.1| PREDICTED: uncharacterized protein At3g49140-like [Brassica napus]
Cluster_32443	5.04	7.3	0.47	0.77	11.87	2.4	10.64	gi|674944142|emb|CDX89328.1| BnaA01g15650D [Brassica napus]
Cluster_90547	15.19	20.55	3.96	5	17.1	41.16	17.96	gi|923680892|ref|XP_013653508.1| PREDICTED: serine carboxypeptidase-like 10 isoform X3 [Brassica napus]
Cluster_39491	8.01	13.31	1.28	0.84	3.14	3.24	3.78	#N/A
Cluster_12588	1.1	1.23	2.47	115.47	2.64	3.12	2.21	gi|685356493|ref|XP_009113139.1| PREDICTED: uncharacterized protein LOC103838450 [Brassica rapa]
Cluster_88998	5.28	0	0	0	28.08	0	4.55	#N/A
Cluster_62984	125.35	21.54	6.33	4.79	1.67	34.84	2.63	#N/A
Cluster_109531	0	0	0	0	0	0	0	gi|814543709|emb|CEQ38603.1| SPOSA6832_00029 [Sporidiobolus salmonicolor]
Cluster_57361	20.93	0	0	0	0	0.24	0	#N/A
Cluster_24985	9.14	18.72	11.1	21.61	12.16	7.31	17.35	gi|685358971|ref|XP_009114103.1| PREDICTED: 50S ribosomal protein L15, chloroplastic [Brassica rapa]
Cluster_24980	10.16	1.93	0.06	3.11	1.93	4.02	2.24	#N/A
Cluster_23734	12	73.98	1.31	5.99	8.97	15.21	12.36	gi|922426228|ref|XP_013619184.1| PREDICTED: AP2/ERF and B3 domain-containing transcription factor ARF14-like [Brassica oleracea var. oleracea]_x0001_gi|923753677|ref|XP_013675138.1| PREDICTED: AP2/ERF and B3 domain-containing transcription factor ARF14-like [Brassica napus]
Cluster_56129	4.8	0.08	0	0	0.69	0	0	gi|674944735|emb|CDX88802.1| BnaA03g08470D [Brassica napus]
Cluster_7145	9.75	13.33	0.26	2.68	2.27	3.81	4.35	gi|923551784|ref|XP_013736869.1| PREDICTED: katanin p80 WD40 repeat-containing subunit B1 homolog [Brassica napus]_x0001_gi|923551787|ref|XP_013736870.1| PREDICTED: katanin p80 WD40 repeat-containing subunit B1 homolog [Brassica napus]
Cluster_49141	27.74	27.61	12.78	5.17	17.45	13.12	2.27	gi|674860338|emb|CDY69529.1| BnaCnng64010D, partial [Brassica napus]
Cluster_11300	2.13	3.72	1.05	0.54	0.73	0	2.01	gi|685337872|ref|XP_009106039.1| PREDICTED: putative receptor-like protein kinase At4g00960 [Brassica rapa]
Cluster_50312	26.62	18.82	0.27	8.49	0	0	7.27	gi|923876053|ref|XP_013711124.1| PREDICTED: uncharacterized protein LOC106415055 isoform X2 [Brassica napus]
Cluster_9219	4.71	1.47	0.12	0.11	0.64	0.13	0	gi|685276288|ref|XP_009129107.1| PREDICTED: protein PHYTOCHROME KINASE SUBSTRATE 1-like [Brassica rapa]
Cluster_50201	2.01	1.91	3.03	2.29	5.22	198.19	3.36	#N/A
Cluster_280	5.19	9.95	23.16	3.42	5.02	8.09	4.45	gi|89257685|gb|ABD65172.1| hypothetical protein 40.t00059 [Brassica oleracea]
Cluster_17457	1.09	11.36	6.52	1.5	2.74	0.61	3.34	gi|685314112|ref|XP_009147655.1| PREDICTED: uncharacterized protein LOC103871178 [Brassica rapa]_x0001_gi|674878205|emb|CDY53802.1| BnaA06g01810D [Brassica napus]
Cluster_81696	2.88	1.17	1.44	3.27	0.65	43.83	4.74	#N/A
Cluster_43208	14.73	5.73	5.55	7.97	0	0.48	0.13	gi|565445673|ref|XP_006284473.1| hypothetical protein CARUB_v10005658mg [Capsella rubella]_x0001_gi|482553178|gb|EOA17371.1| hypothetical protein CARUB_v10005658mg [Capsella rubella]
Cluster_7635	11.29	4.22	0.44	1.07	1.85	0.71	1.6	gi|923555539|ref|XP_013738041.1| PREDICTED: membrane protein of ER body-like protein isoform X2 [Brassica napus]
Cluster_41552	12.6	0.2	8.34	0	3.44	0	1.9	#N/A
Cluster_33971	19.42	12.7	2.87	11.95	7.43	3.08	0.74	gi|685305564|ref|XP_009143510.1| PREDICTED: uncharacterized protein LOC103867208 [Brassica rapa]_x0001_gi|685305566|ref|XP_009143511.1| PREDICTED: uncharacterized protein LOC103867208 [Brassica rapa]
Cluster_110015	0	9.8	0	0	0	9.92	1.2	#N/A
Cluster_8632	3.05	2.77	0.3	1.98	0.13	0.98	0.62	gi|923818947|ref|XP_013693471.1| PREDICTED: protein IQ-DOMAIN 1-like isoform X1 [Brassica napus]
Cluster_6652	1.46	1.33	0.4	0.32	0.68	0.6	0.79	gi|922568392|ref|XP_013612495.1| PREDICTED: scarecrow-like protein 6 [Brassica oleracea var. oleracea]
Cluster_57960	8.8	10.63	2.58	0	2.56	2.03	3.96	gi|674946127|emb|CDX87622.1| BnaA07g32510D [Brassica napus]
Cluster_19959	5.78	7.03	15.99	28.2	12.88	5.77	17.06	gi|567163839|ref|XP_006397166.1| hypothetical protein EUTSA_v10028838mg [Eutrema salsugineum]_x0001_gi|557098183|gb|ESQ38619.1| hypothetical protein EUTSA_v10028838mg [Eutrema salsugineum]
Cluster_63273	0	54.96	40.45	101.51	30.25	106.25	24.52	#N/A
Cluster_14161	14.05	116.01	28.19	148.19	75.72	10.56	114.24	gi|685373521|ref|XP_009120153.1| PREDICTED: E3 ubiquitin-protein ligase RNF126-like [Brassica rapa]
Cluster_19411	21.52	17.72	0.96	7.38	5.75	5.57	9.61	gi|674870197|emb|CDY64755.1| BnaCnng44770D [Brassica napus]
Cluster_35869	0.04	0.1	0.04	0	0.86	23.77	0	#N/A
Cluster_85907	15.36	0	0.48	2.59	1.43	2.62	0.72	gi|18411538|ref|NP_567096.1| zinc-binding ribosomal protein family protein [Arabidopsis thaliana]_x0001_gi|297817320|ref|XP_002876543.1| 60S ribosomal protein L37a [Arabidopsis lyrata subsp. lyrata]_x0001_gi|567183156|ref|XP_006402603.1| hypothetical protein EUTSA_v10006337mg [Eutrema salsugineum]_x0001_gi|685295989|ref|XP_009138853.1| PREDICTED: 60S ribosomal protein L37a-2 [Brassica rapa]_x0001…
Cluster_692	2.59	3.6	1.83	1.31	1.68	1.65	1.04	gi|923921503|ref|XP_013729990.1| PREDICTED: cytochrome P450 86A2 [Brassica napus]
Cluster_77443	0.93	2.67	1.58	1.89	10.63	8.97	0	gi|674905904|emb|CDY27125.1| BnaA08g07630D [Brassica napus]
Cluster_9050	9.47	8.88	4.66	13.67	6.35	2.12	4.13	gi|923651300|ref|XP_013644508.1| PREDICTED: NAC domain-containing protein 59-like [Brassica napus]
Cluster_32253	0	0	0	0.31	0	0	0	gi|634348070|gb|KDE03516.1| large subunit ribosomal protein L13e [Microbotryum violaceum p1A1 Lamole]
Cluster_9844	79.92	24.89	29.51	23.58	9.38	13.33	25.99	gi|923728803|ref|XP_013667368.1| PREDICTED: cinnamoyl-CoA reductase 1-like [Brassica napus]
Cluster_38627	3.97	8.01	0	5.94	3.16	2.72	2.44	#N/A
Cluster_45226	19	23.54	12.16	27.45	16.08	47.56	17.82	gi|764524024|ref|XP_011457777.1| PREDICTED: tubulin alpha chain [Fragaria vesca subsp. vesca]
Cluster_96177	0.49	0.2	4.23	0	9.22	59.34	7.1	#N/A
Cluster_12449	0.58	0.3	0.16	0.36	0.42	0.24	0.45	gi|923719572|ref|XP_013664565.1| PREDICTED: myb-related protein 306-like [Brassica napus]
Cluster_5672	31.31	43.14	1.54	4.75	27.98	17.4	33.46	gi|567148174|ref|XP_006416005.1| hypothetical protein EUTSA_v10006986mg [Eutrema salsugineum]_x0001_gi|557093776|gb|ESQ34358.1| hypothetical protein EUTSA_v10006986mg [Eutrema salsugineum]
Cluster_51639	0.17	0	14.96	0	0.6	0.4	2.38	gi|21593313|gb|AAM65262.1| protein disulfide isomerase precursor-like [Arabidopsis thaliana]
Cluster_9614	21.31	25.68	8.22	0.51	8.84	19.72	13.86	gi|923613054|ref|XP_013744826.1| PREDICTED: uncharacterized protein LOC106447454 [Brassica napus]
Cluster_68504	0	0.22	0.35	0.34	3	0	0.34	#N/A
Cluster_37938	20.42	6.77	3.43	5.82	2.92	2.39	9.95	gi|922535032|ref|XP_013598605.1| PREDICTED: 5'-adenylylsulfate reductase 3, chloroplastic-like [Brassica oleracea var. oleracea]
Cluster_20825	0	0.36	0.17	0.12	0.31	0.14	0.07	gi|674917861|emb|CDY15408.1| BnaC04g42150D [Brassica napus]
Cluster_51359	8.85	0.99	3.66	2.38	31	29.43	8.89	#N/A
Cluster_32751	5.47	16.89	4.84	1.48	2.69	7.38	7.43	gi|685291928|ref|XP_009136902.1| PREDICTED: uncharacterized protein LOC103860966 isoform X2 [Brassica rapa]_x0001_gi|923552977|ref|XP_013737255.1| PREDICTED: uncharacterized protein LOC106440196 isoform X2 [Brassica napus]
Cluster_6124	1.67	0.34	2.55	0.38	0.87	0.73	1.52	gi|922553695|ref|XP_013604867.1| PREDICTED: uncharacterized protein LOC106312041 [Brassica oleracea var. oleracea]
Cluster_110587	28.81	0	17.8	10.2	3.71	4.1	20.1	#N/A
Cluster_9366	10.99	12.01	8.09	6.93	6.26	11.4	7.83	gi|923630888|ref|XP_013750582.1| PREDICTED: F-box/LRR-repeat protein 12-like [Brassica napus]_x0001_gi|923630890|ref|XP_013750583.1| PREDICTED: F-box/LRR-repeat protein 12-like [Brassica napus]
Cluster_14168	0.71	0.33	0.12	0.18	1.39	0.75	0.34	gi|634346559|gb|KDE02308.1| elongation factor 1-alpha [Microbotryum violaceum p1A1 Lamole]
Cluster_80993	0	0.15	9.61	0.29	5.12	43.97	16.79	#N/A
Cluster_92341	4.52	19	0	3.29	7.32	0.54	3.34	gi|923707745|ref|XP_013661529.1| PREDICTED: uncharacterized protein LOC106366475 [Brassica napus]_x0001_gi|674884677|emb|CDY47851.1| BnaA09g12300D [Brassica napus]
Cluster_66766	46.33	0.21	0	0.11	21.23	21.28	0	gi|567199057|ref|XP_006407024.1| hypothetical protein EUTSA_v10020891mg [Eutrema salsugineum]_x0001_gi|557108170|gb|ESQ48477.1| hypothetical protein EUTSA_v10020891mg [Eutrema salsugineum]
Cluster_23676	1.47	2.21	3.56	4.47	0.23	0.91	0.94	gi|674889396|emb|CDY43277.1| BnaC06g01910D [Brassica napus]
Cluster_35891	6.69	4.83	7.24	0	5.93	21.14	4.97	gi|685313609|ref|XP_009147401.1| PREDICTED: polypyrimidine tract-binding protein homolog 1 [Brassica rapa]
Cluster_89903	0	0.89	0	0	0	0	0	#N/A
Cluster_69243	0.14	1.23	6.62	0.22	0.98	15.92	12.54	#N/A
Cluster_1866	13.7	4.06	1.35	4.12	3.92	2.01	5.58	gi|923921831|ref|XP_013730141.1| PREDICTED: serine/threonine-protein kinase CTR1 [Brassica napus]
Cluster_44334	3.79	1.28	0.75	10.7	18.63	9.07	1.69	gi|301016726|dbj|BAJ11784.1| dehydration responsive protein, partial [Corchorus olitorius]
Cluster_10009	67.56	0.38	0.03	7.03	0.34	11.7	1.02	gi|923873088|ref|XP_013710253.1| PREDICTED: polygalacturonase At1g48100-like [Brassica napus]
Cluster_6144	3.15	4.91	9.1	6.37	1.54	1.03	8.9	gi|674893664|emb|CDY39129.1| BnaA07g01250D [Brassica napus]
Cluster_38936	0	0.24	3.85	0	8.98	0	0	gi|923746843|ref|XP_013672949.1| PREDICTED: uncharacterized protein LOC106377295 isoform X1 [Brassica napus]
Cluster_7644	0.69	4.67	1.6	3.53	2.64	0.61	7.28	gi|674881559|emb|CDY50755.1| BnaAnng10620D [Brassica napus]
Cluster_15698	4.48	0.07	1.24	3.07	7.82	55.54	8.83	gi|685262738|ref|XP_009152174.1| PREDICTED: uncharacterized protein LOC103875406 [Brassica rapa]
Cluster_20981	12.56	3.35	1.58	0	3.77	4.37	2.79	gi|923636998|ref|XP_013639934.1| PREDICTED: uncharacterized protein LOC106345254 [Brassica napus]
Cluster_23417	0.07	0	0.06	8.93	5.93	9.14	1.91	gi|674900757|emb|CDY32192.1| BnaA03g54750D [Brassica napus]
Cluster_4983	39.86	16.57	0.45	10.03	15.87	4.12	17.21	gi|674897011|emb|CDY35910.1| BnaA07g00770D [Brassica napus]
Cluster_39484	2.16	0	0	15.32	35.09	0	0	gi|567186231|ref|XP_006403458.1| hypothetical protein EUTSA_v10010654mg [Eutrema salsugineum]_x0001_gi|557104577|gb|ESQ44911.1| hypothetical protein EUTSA_v10010654mg [Eutrema salsugineum]
Cluster_5326	16.76	14.84	1.37	1.07	3.62	3.79	6.1	gi|923607890|ref|XP_013743276.1| PREDICTED: WAT1-related protein At5g40240-like isoform X1 [Brassica napus]
Cluster_42581	12.57	43.46	19.77	10.81	5.96	3.14	87.72	gi|922537752|ref|XP_013599343.1| PREDICTED: probable protein phosphatase 2C 63 [Brassica oleracea var. oleracea]_x0001_gi|674960978|emb|CDX72438.1| BnaC07g44600D [Brassica napus]
Cluster_50776	0.73	0	0	0	0	0	0.09	gi|685313264|ref|XP_009147214.1| PREDICTED: defensin-like protein 205 [Brassica rapa]_x0001_gi|157849650|gb|ABV89608.1| disease resistance-responsive family protein [Brassica rapa]_x0001_gi|674905265|emb|CDY27744.1| BnaA05g31530D [Brassica napus]
Cluster_108828	0.51	0.28	0.66	0.58	0	0.83	0.39	#N/A
Cluster_1997	0	0.46	0.28	0.12	4.07	193.05	0.44	gi|674906186|emb|CDY26859.1| BnaA02g18840D [Brassica napus]
Cluster_10002	0.5	3.19	1.3	8.03	64.66	59.21	70.13	#N/A
Cluster_45072	0	0.55	133.91	60.54	0	1.31	0.23	gi|567192887|ref|XP_006405307.1| hypothetical protein EUTSA_v10027620mg [Eutrema salsugineum]_x0001_gi|557106445|gb|ESQ46760.1| hypothetical protein EUTSA_v10027620mg [Eutrema salsugineum]
Cluster_15967	0.53	1.46	3.02	0.97	2.61	0.8	16.52	gi|922412703|ref|XP_013639505.1| PREDICTED: protein STRICTOSIDINE SYNTHASE-LIKE 5-like [Brassica oleracea var. oleracea]_x0001_gi|674916915|emb|CDY16307.1| BnaC01g23420D [Brassica napus]
Cluster_76121	0	0	0	0.13	0	0	0	gi|599430117|ref|XP_007419020.1| hypothetical protein MELLADRAFT_84525 [Melampsora larici-populina 98AG31]_x0001_gi|328848484|gb|EGF97697.1| hypothetical protein MELLADRAFT_84525 [Melampsora larici-populina 98AG31]
Cluster_76583	1.29	0	0.4	0.26	0	12.4	0	gi|685265656|ref|XP_009115748.1| PREDICTED: uncharacterized protein LOC103840987 [Brassica rapa]
Cluster_1634	12.15	63.95	5.58	27.46	22.45	20.74	64.69	gi|922425025|ref|XP_013618595.1| PREDICTED: zinc-finger homeodomain protein 11 [Brassica oleracea var. oleracea]
Cluster_42889	0.08	20.76	15.06	12.17	19.84	38.06	7.76	gi|685352556|ref|XP_009111604.1| PREDICTED: probable receptor-like protein kinase At5g15080 [Brassica rapa]_x0001_gi|923814970|ref|XP_013692095.1| PREDICTED: probable receptor-like protein kinase At5g15080 [Brassica napus]
Cluster_59995	91.98	0.99	9.29	24.11	30.89	0	2.53	gi|923828314|ref|XP_013696642.1| PREDICTED: suppressor protein STM1-like [Brassica napus]_x0001_gi|923830793|ref|XP_013697482.1| PREDICTED: suppressor protein STM1-like [Brassica napus]
Cluster_72190	312.27	262.91	4.14	43.9	178.92	10.85	171.35	gi|922516046|ref|XP_013593095.1| PREDICTED: non-classical arabinogalactan protein 31-like [Brassica oleracea var. oleracea]
Cluster_48541	0	9.49	0.06	0	0	0	0	gi|685289265|ref|XP_009135580.1| PREDICTED: protein ASPARTIC PROTEASE IN GUARD CELL 1-like [Brassica rapa]
Cluster_26981	0	13.66	0.12	11.44	0	0.09	0	gi|685294190|ref|XP_009137984.1| PREDICTED: U3 small nucleolar RNA-associated protein 20 isoform X1 [Brassica rapa]
Cluster_49305	0.17	0.13	1.89	0	0	0	0.2	#N/A
Cluster_24950	184.06	293.48	6.61	22.72	41.36	164.95	64.07	gi|674940412|emb|CDX93064.1| BnaA03g37860D [Brassica napus]
Cluster_78703	47.26	17.21	25.86	22.1	20.4	5.33	54.78	gi|674909713|emb|CDY23414.1| BnaC04g49420D [Brassica napus]
Cluster_75747	0	17.91	24.53	2.05	0	0	31.01	gi|674948920|emb|CDX84339.1| BnaC03g51610D [Brassica napus]
Cluster_7948	2.05	1.83	3.84	0.03	0.99	0.57	0.02	gi|923904515|ref|XP_013722406.1| PREDICTED: beta-glucosidase 27-like [Brassica napus]
Cluster_22499	0	11.04	0.21	10.8	15.97	5.62	21.94	gi|922435752|ref|XP_013623620.1| PREDICTED: uncharacterized protein LOC106329494 isoform X6 [Brassica oleracea var. oleracea]
Cluster_33155	0	0	21.88	0.22	19.66	30.85	22.43	gi|685299596|ref|XP_009140546.1| PREDICTED: AIG2-like protein isoform X1 [Brassica rapa]
Cluster_15851	11.65	7.86	0.04	0	0.34	0	0	gi|674900122|emb|CDY32832.1| BnaC08g02540D [Brassica napus]
Cluster_13149	44.99	0	0.43	5.59	15.49	2.2	56.34	gi|567127309|ref|XP_006391764.1| hypothetical protein EUTSA_v10023394mg [Eutrema salsugineum]_x0001_gi|557088270|gb|ESQ29050.1| hypothetical protein EUTSA_v10023394mg [Eutrema salsugineum]
Cluster_3734	10.53	0.88	2.02	3.03	3.4	1.1	6.24	gi|922566692|ref|XP_013611639.1| PREDICTED: RING finger and CHY zinc finger domain-containing protein 1 [Brassica oleracea var. oleracea]_x0001_gi|923729208|ref|XP_013667484.1| PREDICTED: RING finger and CHY zinc finger domain-containing protein 1-like [Brassica napus]_x0001_gi|674919213|emb|CDY13909.1| BnaC09g39170D [Brassica napus]
Cluster_58151	2.03	9.78	1.84	0.46	2.55	1.73	0.37	gi|567127805|ref|XP_006391875.1| hypothetical protein EUTSA_v10023455mg [Eutrema salsugineum]_x0001_gi|312282007|dbj|BAJ33869.1| unnamed protein product [Thellungiella halophila]_x0001_gi|557088381|gb|ESQ29161.1| hypothetical protein EUTSA_v10023455mg [Eutrema salsugineum]
Cluster_23889	163.56	331.55	561.99	331.53	371.7	76.14	729.75	gi|674944132|emb|CDX89318.1| BnaA01g15750D [Brassica napus]
Cluster_118984	82.45	13.67	385.17	37.45	69.82	194.16	50.93	gi|685350546|ref|XP_009110774.1| PREDICTED: uncharacterized protein LOC103836284 [Brassica rapa]
Cluster_99306	26.63	12.39	2.34	18.35	0.95	72.2	7.13	gi|923680126|ref|XP_013653291.1| PREDICTED: uncharacterized protein LOC106358095 [Brassica napus]_x0001_gi|674892507|emb|CDY40263.1| BnaA07g09370D [Brassica napus]
Cluster_19945	803.63	322.6	2.12	7.81	108.65	387.09	47.5	gi|685346294|ref|XP_009109192.1| PREDICTED: pathogenesis-related protein PR-1-like [Brassica rapa]
Cluster_38496	0.47	0.49	0.19	0.97	3.91	1.09	0.65	gi|871344775|emb|CRS41893.1| Uncharacterised protein [Streptococcus equi subsp. equi]_x0001_gi|871510210|emb|CRS93302.1| Uncharacterised protein [Streptococcus equi subsp. equi]
Cluster_12604	10.66	0	0	0	0	0	0.02	gi|923616714|ref|XP_013746138.1| PREDICTED: uncharacterized protein LOC106448855 [Brassica napus]
Cluster_87862	12.9	0	0	0	0	0	0	gi|923639528|ref|XP_013640750.1| PREDICTED: metal tolerance protein C4 [Brassica napus]
Cluster_14134	45.5	0	93.58	124.24	71.99	130.16	4.68	gi|923847473|ref|XP_013702897.1| PREDICTED: PLASMODESMATA CALLOSE-BINDING PROTEIN 4 isoform X2 [Brassica napus]
Cluster_87092	437.98	1191.73	1940.82	1834.3	1885.22	6886.24	1163.2	gi|922505677|ref|XP_013589799.1| PREDICTED: titin isoform X4 [Brassica oleracea var. oleracea]
Cluster_20319	73.55	12.36	0.88	1.59	35.07	2.27	23.9	gi|922549785|ref|XP_013602884.1| PREDICTED: dehydration-responsive element-binding protein 1B-like [Brassica oleracea var. oleracea]_x0001_gi|923904964|ref|XP_013722612.1| PREDICTED: dehydration-responsive element-binding protein 1B-like [Brassica napus]_x0001_gi|17352283|gb|AAL38242.1|AF370733_1 CBF-like protein [Brassica napus]
Cluster_31881	0	18.66	4.34	13.39	17.95	40.24	31.37	gi|674929054|emb|CDY04195.1| BnaC06g26200D [Brassica napus]
Cluster_49534	0	0	0	0	0	0	0	gi|500935710|ref|WP_012025349.1| hypothetical protein [Flavobacterium johnsoniae]_x0001_gi|146155526|gb|ABQ06380.1| hypothetical protein Fjoh_3366 [Flavobacterium johnsoniae UW101]
Cluster_29167	52.97	54.73	24.88	50.56	47.43	3.33	41.54	gi|923877889|ref|XP_013711726.1| PREDICTED: histone H1.2-like [Brassica napus]_x0001_gi|674885439|emb|CDY47128.1| BnaC04g13850D [Brassica napus]
Cluster_39922	24.15	0	7.68	0	0	0	0	gi|923653966|ref|XP_013645373.1| PREDICTED: uncharacterized protein LOC106349962 [Brassica napus]
Cluster_71534	0	0	0.12	0	0	0	0	gi|923815569|ref|XP_013692318.1| PREDICTED: citrate synthase 2, peroxisomal-like [Brassica napus]_x0001_gi|674883188|emb|CDY49249.1| BnaA09g55280D [Brassica napus]
Cluster_311	31.86	0	0	0	0.19	0	0	gi|38194910|gb|AAR13298.1| gag-pol polyprotein [Phaseolus vulgaris]
Cluster_43546	22.01	11.41	31.81	18.29	65.6	148.69	34.4	#N/A
Cluster_5046	1.38	2.67	0.11	0.17	0.3	0.34	6.88	gi|923666836|ref|XP_013649318.1| PREDICTED: ACD11 homolog protein-like [Brassica napus]
Cluster_7531	1.62	0	8.92	2.53	0	0.4	4.12	gi|674919497|emb|CDY13591.1| BnaA06g33320D [Brassica napus]
Cluster_2950	0.27	0.85	0.29	0.75	0.33	6.28	0.09	gi|922417921|ref|XP_013606832.1| PREDICTED: alpha-glucosidase 2-like isoform X2 [Brassica oleracea var. oleracea]_x0001_gi|922417923|ref|XP_013606840.1| PREDICTED: alpha-glucosidase 2-like isoform X2 [Brassica oleracea var. oleracea]_x0001_gi|922417925|ref|XP_013606850.1| PREDICTED: alpha-glucosidase 2-like isoform X2 [Brassica oleracea var. oleracea]
Cluster_87099	22.33	38.62	19.13	41.42	14.6	13.64	122.27	gi|674964187|emb|CDX68649.1| BnaC01g08040D [Brassica napus]
Cluster_422	9.65	4.69	7.05	4.91	5	13.95	2.97	gi|922566035|ref|XP_013611288.1| PREDICTED: uncharacterized protein LOC106318008 isoform X1 [Brassica oleracea var. oleracea]
Cluster_16604	1.18	0.53	0.27	1.27	0.71	0.41	0.64	gi|685308659|ref|XP_009144991.1| PREDICTED: zinc finger protein CONSTANS-LIKE 8 [Brassica rapa]_x0001_gi|674868090|emb|CDY66242.1| BnaA05g36570D [Brassica napus]
Cluster_12510	18.03	48.4	8.97	2.61	6.3	3.51	1.24	gi|674894036|emb|CDY38772.1| BnaA07g28440D [Brassica napus]
Cluster_1084	29.12	57.24	7.86	25.55	18.3	18.53	31.97	gi|685375514|ref|XP_009120820.1| PREDICTED: sucrose-phosphate synthase 1 [Brassica rapa]
Cluster_39382	18.64	39.23	126.35	136.07	90.46	554.73	79.04	#N/A
Cluster_104469	0	0	0	0.2	0	0	0.34	#N/A
Cluster_51004	2.03	1.68	0	2.62	17.61	0.28	2.28	gi|685292037|ref|XP_009136956.1| PREDICTED: cellulose synthase A catalytic subunit 8 [UDP-forming] [Brassica rapa]
Cluster_29096	1.84	3.81	0	9.5	5.44	0.19	1.11	gi|923669778|ref|XP_013650271.1| PREDICTED: E3 ubiquitin-protein ligase RGLG2 [Brassica napus]
Cluster_69319	57.17	38.11	6.12	43.55	46.13	35.35	65.96	gi|923541998|ref|XP_013732385.1| PREDICTED: peptidyl-prolyl cis-trans isomerase CYP20-1-like [Brassica napus]_x0001_gi|674872959|emb|CDY61026.1| BnaAnng17350D [Brassica napus]
Cluster_33305	0.63	4.36	0	0	0	5.61	0.1	gi|923740251|ref|XP_013671007.1| PREDICTED: CLAVATA3/ESR (CLE)-related protein 21-like [Brassica napus]
Cluster_71880	0	0	0	0	20.28	0	0	gi|449538699|gb|EMD30280.1| hypothetical protein CERSUDRAFT_146047, partial [Ceriporiopsis subvermispora B]_x0001_gi|449538929|gb|EMD30358.1| hypothetical protein CERSUDRAFT_146011, partial [Ceriporiopsis subvermispora B]_x0001_gi|449539002|gb|EMD30387.1| hypothetical protein CERSUDRAFT_145996, partial [Ceriporiopsis subvermispora B]
Cluster_86108	3.11	0	1.09	0.48	13.21	4.78	0.26	#N/A
Cluster_4492	24.56	10.81	2.27	1.98	11.22	4.39	4.9	gi|923609030|ref|XP_013743620.1| PREDICTED: uncharacterized protein LOC106446438 isoform X1 [Brassica napus]_x0001_gi|923609032|ref|XP_013743621.1| PREDICTED: uncharacterized protein LOC106446438 isoform X2 [Brassica napus]
Cluster_12772	0.02	3.68	0.12	30.87	0	0.11	24.84	gi|685314246|ref|XP_009147717.1| PREDICTED: myrosinase-binding protein-like At1g52030 [Brassica rapa]_x0001_gi|674910334|emb|CDY22879.1| BnaA06g01980D [Brassica napus]
Cluster_23641	6.83	16.73	3.27	5.77	5.33	4.34	8.35	gi|922516500|ref|XP_013593247.1| PREDICTED: LOB domain-containing protein 37-like [Brassica oleracea var. oleracea]_x0001_gi|923797254|ref|XP_013686189.1| PREDICTED: LOB domain-containing protein 37-like [Brassica napus]
Cluster_88285	0	4.16	0	1.86	0	17.07	5.05	#N/A
Cluster_32465	0.13	1.11	1.39	0.65	0.31	2.16	0.91	gi|923857125|ref|XP_013705457.1| PREDICTED: peptidyl-prolyl cis-trans isomerase FKBP16-1, chloroplastic-like [Brassica napus]_x0001_gi|674940713|emb|CDX92815.1| BnaC07g40730D [Brassica napus]
Cluster_24618	42.75	0	0.77	0	1.55	0	0	gi|923914892|ref|XP_013727013.1| PREDICTED: uncharacterized protein LOC106430763 [Brassica napus]
Cluster_106814	0.31	38.7	1.03	234.34	0	0.77	139.55	#N/A
Cluster_20877	89.86	100.51	14.6	12.69	23.43	51.34	9.45	gi|923895705|ref|XP_013718594.1| PREDICTED: E3 ubiquitin-protein ligase RHA1B-like [Brassica napus]
Cluster_1239	54.51	64.67	1.77	6.04	20.07	5.46	12.02	gi|685373777|ref|XP_009120231.1| PREDICTED: uncharacterized protein LOC103845150 [Brassica rapa]
Cluster_118097	0.7	0	0	0.36	1.48	0	0.18	gi|297183195|gb|ADI19336.1| hypothetical protein [uncultured delta proteobacterium HF0500_03A04]
Cluster_12163	0.03	0.08	0.16	8.09	0	0.53	7.67	gi|922500966|ref|XP_013588137.1| PREDICTED: lysM domain receptor-like kinase 3 [Brassica oleracea var. oleracea]
Cluster_25474	0	1.51	3.45	2.91	0	0.26	3.02	gi|297817846|ref|XP_002876806.1| hypothetical protein ARALYDRAFT_322561 [Arabidopsis lyrata subsp. lyrata]_x0001_gi|297322644|gb|EFH53065.1| hypothetical protein ARALYDRAFT_322561 [Arabidopsis lyrata subsp. lyrata]
Cluster_37658	8.88	3.68	0	1.74	10.15	2.1	3.21	gi|674918349|emb|CDY14752.1| BnaC04g47490D [Brassica napus]
Cluster_35543	0	0	0.26	0.57	0	0	0.5	gi|922405577|ref|XP_013639766.1| PREDICTED: NAC transcription factor 25-like [Brassica oleracea var. oleracea]_x0001_gi|674903019|emb|CDY29983.1| BnaC01g40250D [Brassica napus]
Cluster_97430	1.16	10.9	4.73	15.67	0	4.48	7.94	#N/A
Cluster_67673	0.13	0	0	0	0	27.31	3.71	#N/A
Cluster_19971	0.11	2.11	44.18	1.96	179.47	30.77	158.78	gi|674923732|emb|CDY09590.1| BnaC05g23290D [Brassica napus]
Cluster_6064	8.69	3.59	5.52	5.01	0	4.92	5.65	gi|674908659|emb|CDY24487.1| BnaC05g34670D [Brassica napus]
Cluster_10873	1.19	0.34	0.05	0.03	0.63	2.71	0.42	gi|922423955|ref|XP_013618042.1| PREDICTED: serine carboxypeptidase-like 34 [Brassica oleracea var. oleracea]
Cluster_54429	1.82	0.22	0	0	0	0	0.21	gi|685376126|ref|XP_009121032.1| PREDICTED: indole-3-acetic acid-induced protein ARG7-like [Brassica rapa]
Cluster_1014	43.93	41.69	66.84	54.45	55.24	125.86	23.02	gi|685343239|ref|XP_009108064.1| PREDICTED: bifunctional purple acid phosphatase 26 isoform X2 [Brassica rapa]
Cluster_18479	2.44	2.26	1.18	2.62	1.23	1.52	2.46	gi|922518814|ref|XP_013594001.1| PREDICTED: exonuclease DPD1, chloroplastic/mitochondrial [Brassica oleracea var. oleracea]_x0001_gi|922518817|ref|XP_013594002.1| PREDICTED: exonuclease DPD1, chloroplastic/mitochondrial [Brassica oleracea var. oleracea]
Cluster_57035	0.49	8.35	4.43	12.5	0	13.01	5.13	gi|923863216|ref|XP_013707225.1| PREDICTED: rhomboid-like protein 14, mitochondrial [Brassica napus]
Cluster_101621	0.97	0.23	4.75	0.69	1.48	78.23	9.47	#N/A
Cluster_45509	0.59	4.71	1.86	2.33	1.23	13.26	1.74	#N/A
Cluster_6321	10.69	0.06	2.49	2.87	2.05	0	5.35	gi|922418130|ref|XP_013607740.1| PREDICTED: probable E3 ubiquitin-protein ligase ARI1 isoform X1 [Brassica oleracea var. oleracea]_x0001_gi|923831145|ref|XP_013697606.1| PREDICTED: probable E3 ubiquitin-protein ligase ARI1 isoform X1 [Brassica napus]_x0001_gi|674964587|emb|CDX69049.1| BnaC01g04040D [Brassica napus]
Cluster_54252	58.45	2.7	2.58	0.99	4.27	3.68	1.39	gi|685325513|ref|XP_009101251.1| PREDICTED: cullin-associated NEDD8-dissociated protein 1-like [Brassica rapa]
Cluster_63210	22.33	0.67	0	0.09	11.77	0	0	gi|1480016|dbj|BAA11391.1| metallothionein-like protein [Brassica rapa]
Cluster_14552	0.41	4.35	1.91	2.42	7.21	2.5	0.31	gi|685276662|ref|XP_009129283.1| PREDICTED: BAHD acyltransferase At3g29680-like [Brassica rapa]
Cluster_71568	4.87	2.61	1.47	2.62	1.05	49.48	2.96	#N/A
Cluster_70766	116.84	16.55	286.2	34.28	206.87	427.71	49.08	gi|565477057|ref|XP_006296169.1| hypothetical protein CARUB_v10025323mg [Capsella rubella]_x0001_gi|482564877|gb|EOA29067.1| hypothetical protein CARUB_v10025323mg [Capsella rubella]
Cluster_37201	575.54	241.95	50.16	30.7	162.32	274.95	723.6	gi|923794770|ref|XP_013685438.1| PREDICTED: UDP-glucuronate 4-epimerase 6 [Brassica napus]
Cluster_34560	2.53	0.21	4.61	1.5	0.22	10.36	0.02	#N/A
Cluster_28647	0	0.06	55.25	0.22	0	0.18	0	gi|922429508|ref|XP_013620800.1| PREDICTED: protein tesmin/TSO1-like CXC 7 isoform X1 [Brassica oleracea var. oleracea]
Cluster_42531	53.81	12.93	0.1	4.08	27.07	2.8	12.43	gi|922450701|ref|XP_013628393.1| PREDICTED: formin-like protein 10 [Brassica oleracea var. oleracea]
Cluster_13728	3.29	0	2.16	0.02	15.52	12.29	0.08	#N/A
Cluster_42797	0.07	0	0.59	0	0	0	0.96	gi|922468337|ref|XP_013634206.1| PREDICTED: CTP synthase 1 isoform X3 [Brassica oleracea var. oleracea]_x0001_gi|923556959|ref|XP_013738483.1| PREDICTED: CTP synthase 1 [Brassica napus]_x0001_gi|674879627|emb|CDY52521.1| BnaCnng22540D [Brassica napus]
Cluster_1146	0.12	0.31	0.58	2.11	0.79	0.31	0.14	gi|923873510|ref|XP_013710352.1| PREDICTED: protein TSS-like [Brassica napus]
Cluster_14436	31.11	187.23	110.57	170	156	114.95	201.06	gi|922417421|ref|XP_013604339.1| PREDICTED: cysteine proteinase RD19a-like [Brassica oleracea var. oleracea]
Cluster_90795	7.73	0	0	0	7.15	18.53	0.24	#N/A
Cluster_56820	0	5.56	2.65	2.09	11.85	16.27	10.73	gi|674888869|emb|CDY43837.1| BnaC03g14700D [Brassica napus]
Cluster_52926	19.22	1.36	0.07	0.85	2.46	0.21	2.17	gi|674893430|emb|CDY39357.1| BnaC05g15300D [Brassica napus]
Cluster_47030	1.22	8.71	0.24	1.16	1.81	0.35	3.02	gi|685298083|ref|XP_009139825.1| PREDICTED: uncharacterized protein LOC103863822 [Brassica rapa]
Cluster_17163	32.26	5.65	2.52	42.16	33.04	22.83	31.17	gi|922429691|ref|XP_013620898.1| PREDICTED: acyl-CoA-binding domain-containing protein 1 [Brassica oleracea var. oleracea]
Cluster_74882	33.57	0.26	5.96	13.91	6.2	1.35	22.12	gi|923650613|ref|XP_013644297.1| PREDICTED: FRIGIDA-like protein 3 [Brassica napus]_x0001_gi|923650617|ref|XP_013644298.1| PREDICTED: FRIGIDA-like protein 3 [Brassica napus]
Cluster_22273	7.34	2.03	4.71	16.91	1.63	0.53	6.48	gi|685361411|ref|XP_009115137.1| PREDICTED: nuclear transcription factor Y subunit A-7 [Brassica rapa]_x0001_gi|685361413|ref|XP_009115138.1| PREDICTED: nuclear transcription factor Y subunit A-7 [Brassica rapa]
Cluster_24260	9.52	0.97	2.72	5.01	0.59	0.16	0.04	#N/A
Cluster_69022	0	0	0.67	2.41	1.52	0	0.22	#N/A
Cluster_31932	12	1.84	6.21	3.14	6	2.06	6.8	gi|674888652|emb|CDY43986.1| BnaA05g25810D [Brassica napus]
Cluster_24676	16.96	0	0.02	0	2.73	0.23	0	#N/A
Cluster_106037	1.2	0.36	1.62	0	4.99	87.85	6.98	#N/A
Cluster_37072	22.55	2.79	0.13	3.45	2.65	9.22	0.83	gi|685297966|ref|XP_009139767.1| PREDICTED: uncharacterized protein LOC103863767 isoform X4 [Brassica rapa]_x0001_gi|685297968|ref|XP_009139768.1| PREDICTED: uncharacterized protein LOC103863767 isoform X4 [Brassica rapa]
Cluster_68013	1.08	2.5	0.67	0.64	3.8	3.48	1.2	gi|674943198|emb|CDX90247.1| BnaA08g17370D [Brassica napus]
Cluster_119625	0	8.58	0.7	0	38.61	1.45	7.26	gi|922532436|ref|XP_013597849.1| PREDICTED: uncharacterized protein LOC106305959 [Brassica oleracea var. oleracea]
Cluster_29669	1.26	14.86	0.62	1.02	1.13	1.23	2.68	gi|685327712|ref|XP_009102144.1| PREDICTED: uncharacterized protein LOC103828286 [Brassica rapa]_x0001_gi|674896980|emb|CDY35879.1| BnaA07g01080D [Brassica napus]
Cluster_17006	6.79	14.47	38.59	21.43	13.82	14.31	19.08	gi|922566510|ref|XP_013611539.1| PREDICTED: uncharacterized protein LOC106318206 [Brassica oleracea var. oleracea]_x0001_gi|923709577|ref|XP_013662047.1| PREDICTED: uncharacterized protein LOC106366913 [Brassica napus]_x0001_gi|923709580|ref|XP_013662048.1| PREDICTED: uncharacterized protein LOC106366913 [Brassica napus]_x0001_gi|923709584|ref|XP_013662049.1| PREDICTED: uncharacterized protein LO…
Cluster_70118	0.42	0	0	0	13.48	0	0	gi|635365941|emb|CCI45703.1| unnamed protein product [Albugo candida]
Cluster_18240	1.6	23	88.74	31.67	37.74	94.16	40.83	gi|674887087|emb|CDY45496.1| BnaCnng12550D [Brassica napus]
Cluster_30980	0	0.88	2.44	0.26	3.65	14.03	1.25	#N/A
Cluster_11742	0.06	95.13	29.53	44.72	40.72	80.2	0.28	gi|685260369|ref|XP_009139582.1| PREDICTED: CASP-like protein ARALYDRAFT_657503 [Brassica rapa]_x0001_gi|923509346|ref|XP_013739886.1| PREDICTED: CASP-like protein 2C1 [Brassica napus]_x0001_gi|674944206|emb|CDX89392.1| BnaA01g15010D [Brassica napus]
Cluster_6536	23.53	3.6	0	0	4.33	0.99	3.43	gi|685266842|ref|XP_009121881.1| PREDICTED: probable protein phosphatase 2C 52 [Brassica rapa]
Cluster_22413	303.3	204.54	8.29	8.19	39.27	100.64	4.89	gi|922555652|ref|XP_013605905.1| PREDICTED: abscisic acid receptor PYR1-like isoform X3 [Brassica oleracea var. oleracea]
Cluster_13641	1.13	2.88	4.23	0.51	1.81	5.97	0.3	gi|923828594|ref|XP_013696726.1| PREDICTED: putative clathrin assembly protein At1g14686 [Brassica napus]
Cluster_38442	1.72	2.16	0.45	13.68	0.64	0	0.78	gi|565435135|ref|XP_006281192.1| hypothetical protein CARUB_v10027227mg [Capsella rubella]_x0001_gi|482549896|gb|EOA14090.1| hypothetical protein CARUB_v10027227mg [Capsella rubella]
Cluster_57610	400.2	3048.05	935.53	1210.92	1112.3	769.53	2171.59	gi|685312719|ref|XP_009146932.1| PREDICTED: metallothionein-like protein type 2 [Brassica rapa]_x0001_gi|59799840|sp|P69164.1|MT2_BRACM RecName: Full=Metallothionein-like protein type 2_x0001_gi|59799843|sp|P69163.1|MT22_BRAJU RecName: Full=Metallothionein-like protein type 2, MT2-18 [Brassica juncea]_x0001_gi|1480010|dbj|BAA11388.1| metallothionein-like protein [Brassica rapa]_x0001_gi|1480024|d…
Cluster_54569	0.14	0.39	0.08	8.67	0	0	0	gi|674880463|emb|CDY51779.1| BnaC05g49620D, partial [Brassica napus]
Cluster_23891	0	10.31	0	0.05	0	0	0	#N/A
Cluster_78919	0.17	0.19	1.76	0	0.83	63.91	7.76	#N/A
Cluster_79727	3.21	15.64	27.2	38.68	31.1	448.85	48.67	gi|13449292|ref|NP_085475.1| hypothetical protein ArthMp003 [Arabidopsis thaliana]_x0001_gi|41017293|sp|P93276.1|M030_ARATH RecName: Full=Uncharacterized mitochondrial protein AtMg00030; AltName: Full=ORF107a_x0001_gi|1785675|emb|CAA69780.1| unnamed protein product [Arabidopsis thaliana]
Cluster_21975	0.87	10.94	0.1	0	3.91	0	7.42	gi|922543431|ref|XP_013599477.1| PREDICTED: uncharacterized protein LOC106307151 [Brassica oleracea var. oleracea]_x0001_gi|922543433|ref|XP_013599479.1| PREDICTED: uncharacterized protein LOC106307151 [Brassica oleracea var. oleracea]
Cluster_76029	12.76	17.91	35.78	46.42	115.33	13.33	95.36	gi|922454255|ref|XP_013629564.1| PREDICTED: uncharacterized protein LOC106335557 isoform X3 [Brassica oleracea var. oleracea]
Cluster_67501	5.18	6.85	1.07	1.33	3.61	0.63	7.88	gi|674250044|gb|KFK42809.1| hypothetical protein AALP_AA1G041500 [Arabis alpina]
Cluster_75514	0	6.1	7.62	20.65	23.79	71.81	14.83	#N/A
Cluster_25737	16.9	2.24	5.4	11.52	4.78	19.51	10.19	gi|685336467|ref|XP_009105525.1| PREDICTED: uncharacterized protein LOC103831373 [Brassica rapa]
Cluster_15033	11.46	3.19	0.61	2.01	0.47	0	0.84	gi|685283097|ref|XP_009132461.1| PREDICTED: CBS domain-containing protein CBSX5-like [Brassica rapa]
Cluster_49754	14.59	10.99	0.07	0.88	15.9	29.53	0	gi|922513571|ref|XP_013592284.1| PREDICTED: uncharacterized protein LOC106300640 [Brassica oleracea var. oleracea]
Cluster_31470	44.24	1.97	5.84	1.26	8	13.55	4.6	#N/A
Cluster_62628	0	1.04	0.77	19.09	1.24	2.75	3.68	#N/A
Cluster_15057	0	29.21	2.43	13.11	30.83	96.31	40.47	gi|837746739|gb|AKM95888.1| anthocyanin regulator [Raphanus sativus]
Cluster_44257	20.2	7.96	1.64	1.43	1.21	0	1.15	#N/A
Cluster_31905	0	3.61	4.87	4.71	16.18	3	5.43	gi|727546736|ref|XP_010446486.1| PREDICTED: protein BRASSINOSTEROID INSENSITIVE 1-like [Camelina sativa]
Cluster_34059	4.63	10.18	5.18	12.87	2.03	0	2.55	#N/A
Cluster_35835	2.08	0.26	0	0.19	4.38	0	0	gi|674929639|emb|CDY03686.1| BnaA02g15510D [Brassica napus]
Cluster_19654	0	0	0	0	0	0	0	gi|675218543|emb|CDR07119.1| conserved rodent malaria protein, unknown function, partial [Plasmodium chabaudi chabaudi]
Cluster_58888	0	0	0.09	0	0	0.08	0	gi|923764833|ref|XP_013677968.1| PREDICTED: trihelix transcription factor GTL2-like [Brassica napus]_x0001_gi|674927639|emb|CDY05590.1| BnaC02g39470D [Brassica napus]
Cluster_94877	1.9	0.61	10.14	1.16	0	13.55	0	gi|685265009|ref|XP_009112754.1| PREDICTED: chloroplastic group IIA intron splicing facilitator CRS1, chloroplastic [Brassica rapa]
Cluster_455	53.09	0	0	0	0	0	0	gi|922504188|ref|XP_013589218.1| PREDICTED: uncharacterized protein LOC106297545 [Brassica oleracea var. oleracea]
Cluster_64277	4.37	25.31	1.94	3.45	0	0	7.67	#N/A
Cluster_116091	71.55	5.87	6.13	3.48	1.53	12.91	0	gi|674952985|emb|CDX80547.1| BnaC07g28970D [Brassica napus]
Cluster_38241	1.81	7.86	0.71	0.22	14.57	1.66	3.99	gi|674908476|emb|CDY24567.1| BnaC05g32510D [Brassica napus]
Cluster_61323	0.11	0	0	0	0	0	0.25	gi|634352332|gb|KDE07464.1| 60S ribosomal protein L33-B [Microbotryum violaceum p1A1 Lamole]
Cluster_70750	10.1	0.64	0	0.31	12.21	0.68	0.17	gi|923661836|ref|XP_013647775.1| PREDICTED: titin-like isoform X2 [Brassica napus]
Cluster_52459	0.18	0.6	0.53	104.89	2.56	58.96	0.2	gi|91070847|gb|ABE05728.1| hypothetical protein UTI89_C0222 [Escherichia coli UTI89]_x0001_gi|91073497|gb|ABE08378.1| hypothetical protein UTI89_C2920 [Escherichia coli UTI89]_x0001_gi|91074278|gb|ABE09159.1| hypothetical protein UTI89_C3719 [Escherichia coli UTI89]_x0001_gi|91074359|gb|ABE09240.1| hypothetical protein UTI89_C3809 [Escherichia coli UTI89]_x0001_gi|91074858|gb|ABE09739.1| hypothet…
Cluster_42675	2.69	35.9	24.83	7.3	7.44	16.53	24.75	gi|923815618|ref|XP_013692334.1| PREDICTED: formin-like protein 7 isoform X1 [Brassica napus]
Cluster_30198	2.38	1.95	0.17	0.27	22.6	0	0.23	gi|674914086|emb|CDY19158.1| BnaA04g18980D [Brassica napus]
Cluster_40142	1.3	2.36	0	0.18	0.41	0	0.49	gi|674944269|emb|CDX88949.1| BnaA04g02370D [Brassica napus]
Cluster_82694	0.93	0	0.31	0.3	2	5.76	0	gi|697989254|emb|CDZ90521.1| conserved hypothetical protein [Rhodococcus ruber]_x0001_gi|697989431|emb|CDZ90311.1| conserved hypothetical protein [Rhodococcus ruber]
Cluster_12860	0	13.71	2.66	7.07	2.19	9.76	2.53	gi|923556104|ref|XP_013738228.1| PREDICTED: 60S ribosomal protein L27a-2 [Brassica napus]_x0001_gi|923833755|ref|XP_013698467.1| PREDICTED: 60S ribosomal protein L27a-2 [Brassica napus]
Cluster_96785	160.11	83.99	1.87	129.47	1.79	1.2	0.85	#N/A
Cluster_94782	190.61	301.79	172.11	198.84	107.72	14.73	166.46	gi|922458837|ref|XP_013631062.1| PREDICTED: CAX-interacting protein 4-like [Brassica oleracea var. oleracea]_x0001_gi|922458840|ref|XP_013631063.1| PREDICTED: CAX-interacting protein 4-like [Brassica oleracea var. oleracea]_x0001_gi|922458843|ref|XP_013631064.1| PREDICTED: CAX-interacting protein 4-like [Brassica oleracea var. oleracea]
Cluster_19981	3.51	1.4	0	0.35	0.3	0.13	0.54	gi|674928366|emb|CDY04861.1| BnaAnng00430D [Brassica napus]
Cluster_25526	42.05	13.98	0.24	17.19	2.45	0.82	2.12	gi|734656727|gb|KHN93821.1| hypothetical protein MAM_08300 [Metarhizium album ARSEF 1941]
Cluster_24880	0.07	5.33	0.5	0	0.12	0	0.12	gi|674889575|emb|CDY43150.1| BnaA05g32360D [Brassica napus]
Cluster_71951	0	10.53	0	17.33	7.31	0.36	0	#N/A
Cluster_100276	7.3	6.48	21.58	42.3	14.02	7.79	1.69	#N/A
Cluster_22488	1.07	0.14	0	1.59	0	0	0.76	gi|727534082|ref|XP_010441464.1| PREDICTED: E3 ubiquitin-protein ligase RBBP6-like [Camelina sativa]
Cluster_15247	1.66	1.87	1.46	6.92	0.17	0.95	10.61	gi|674857624|emb|CDY70257.1| BnaCnng67450D [Brassica napus]
Cluster_40806	26.24	24.41	41.32	39.63	47.19	13.22	33.09	gi|567161582|ref|XP_006396500.1| hypothetical protein EUTSA_v10029178mg [Eutrema salsugineum]_x0001_gi|557097517|gb|ESQ37953.1| hypothetical protein EUTSA_v10029178mg [Eutrema salsugineum]
Cluster_32662	6.97	0	6.69	0.93	7	3.59	2.15	#N/A
Cluster_99229	2.27	0.74	4.14	1.84	2.09	98.25	10.26	#N/A
Cluster_38093	15.97	10.62	0.15	8.58	0.57	0.34	0.54	gi|674926782|emb|CDY06604.1| BnaC02g13280D [Brassica napus]
Cluster_13871	1.67	4.77	0.64	0.41	0.67	0	0.05	gi|923552476|ref|XP_013737091.1| PREDICTED: E3 ubiquitin-protein ligase PUB22-like [Brassica napus]
Cluster_13485	3.42	14.27	21.2	18.23	2.34	46.5	1.56	gi|565492774|ref|XP_006304026.1| hypothetical protein CARUB_v10009764mg [Capsella rubella]_x0001_gi|482572737|gb|EOA36924.1| hypothetical protein CARUB_v10009764mg [Capsella rubella]
Cluster_29642	0.04	0.23	12.09	57.72	23.93	17.95	15.01	gi|922509015|ref|XP_013590834.1| PREDICTED: protein FLOWERING LOCUS T-like [Brassica oleracea var. oleracea]
Cluster_25967	0	0.3	5.5	18.09	8.21	11.52	11.38	gi|922523298|ref|XP_013595566.1| PREDICTED: uncharacterized protein LOC106303791 [Brassica oleracea var. oleracea]
Cluster_18411	0.05	6.32	10.2	11.73	13.75	1.93	7.91	gi|923917769|ref|XP_013728300.1| PREDICTED: acanthoscurrin-2-like [Brassica napus]
Cluster_12128	1.46	0.37	0.84	1.41	0.74	0.39	0.14	gi|685351167|ref|XP_009111039.1| PREDICTED: UDP-glycosyltransferase 74E2 [Brassica rapa]
Cluster_54644	19.68	10.71	0.61	9.92	16.45	5.05	1.56	gi|685311841|ref|XP_009146482.1| PREDICTED: arabinogalactan peptide 12 [Brassica rapa]_x0001_gi|922487342|ref|XP_013583937.1| PREDICTED: arabinogalactan peptide 12 [Brassica oleracea var. oleracea]_x0001_gi|923554667|ref|XP_013737763.1| PREDICTED: arabinogalactan peptide 12 [Brassica napus]_x0001_gi|923628538|ref|XP_013749811.1| PREDICTED: arabinogalactan peptide 12 [Brassica napus]_x0001_gi|6749…
Cluster_2277	8.62	1.76	4.17	0.9	3.57	1.79	19.65	gi|685314785|ref|XP_009147998.1| PREDICTED: polygalacturonase At1g48100 [Brassica rapa]_x0001_gi|674939964|emb|CDX93644.1| BnaA06g04040D [Brassica napus]
Cluster_14320	1.92	3.96	0.96	1.3	0.95	0.44	7.37	gi|923716421|ref|XP_013663930.1| PREDICTED: pectin acetylesterase 6-like [Brassica napus]_x0001_gi|674921740|emb|CDY11398.1| BnaA09g39640D [Brassica napus]
Cluster_20683	0.08	0.42	0.12	0.19	0.31	0	0.55	gi|685376840|ref|XP_009121334.1| PREDICTED: putative ribonuclease H protein At1g65750 [Brassica rapa]
Cluster_60883	0	0	5.87	8.6	21.52	0	1.49	#N/A
Cluster_15687	12.97	0.04	19.92	2.03	0.17	0.17	10.23	gi|685264374|ref|XP_009109358.1| PREDICTED: UDP-glycosyltransferase 71B2-like [Brassica rapa]
Cluster_47750	909.19	2995.09	4670.13	2354.15	5883.34	1294.33	8731.53	gi|674917266|emb|CDY15876.1| BnaA04g12350D [Brassica napus]
Cluster_13692	10.95	7.22	6.5	5.28	5.08	7.33	13.93	gi|685363266|ref|XP_009115913.1| PREDICTED: histone-lysine N-methyltransferase 2C-like [Brassica rapa]
Cluster_36011	0.65	0.24	0	1.98	0.61	1.14	11.07	gi|685263473|ref|XP_009104728.1| PREDICTED: MLO-like protein 6 [Brassica rapa]
Cluster_29820	2.62	2.81	0.56	0.32	0.28	0	0.04	gi|685284779|ref|XP_009133294.1| PREDICTED: uncharacterized protein LOC103857813 [Brassica rapa]
Cluster_55519	125.33	21.45	32.93	58.6	27.62	24.25	50.6	gi|923616899|ref|XP_013746204.1| PREDICTED: 60S ribosomal protein L18a-2-like [Brassica napus]
Cluster_61511	0.91	0	1.21	1.03	1.31	0	0	gi|923652470|ref|XP_013644862.1| PREDICTED: chromatin modification-related protein eaf-1 [Brassica napus]
Cluster_42073	13.7	16.59	0	27.07	0	0	0	gi|922531864|ref|XP_013597709.1| PREDICTED: plasminogen activator inhibitor 1 RNA-binding protein-like [Brassica oleracea var. oleracea]_x0001_gi|89257658|gb|ABD65145.1| nuclear RNA binding protein, putative [Brassica oleracea]_x0001_gi|674923502|emb|CDY09622.1| BnaC07g34390D [Brassica napus]
Cluster_77527	0.16	9.78	10.87	52.69	15.42	6.73	5.43	gi|922458192|ref|XP_013630860.1| PREDICTED: cytosolic sulfotransferase 18-like isoform X1 [Brassica oleracea var. oleracea]_x0001_gi|922458195|ref|XP_013630861.1| PREDICTED: cytosolic sulfotransferase 18-like isoform X2 [Brassica oleracea var. oleracea]
Cluster_61820	0.26	0.28	1.71	0.19	0	43.8	1.55	#N/A
Cluster_12513	6.26	22.92	1.99	3.16	0.89	0.3	0.89	gi|674953866|emb|CDX79568.1| BnaC03g19040D [Brassica napus]
Cluster_8171	27.17	75.29	46.44	11.83	49.78	67.01	49.45	gi|923711871|ref|XP_013662685.1| PREDICTED: CBL-interacting serine/threonine-protein kinase 11-like [Brassica napus]
Cluster_10255	14.98	4.06	0.11	0.34	5.5	1.81	0.67	gi|685292737|ref|XP_009137298.1| PREDICTED: protein FIZZY-RELATED 2 [Brassica rapa]
Cluster_4301	44.85	8.58	1.26	1.86	2.75	0.45	0.53	gi|923922457|ref|XP_013730418.1| PREDICTED: uncharacterized protein LOC106434138 [Brassica napus]_x0001_gi|923922565|ref|XP_013730468.1| PREDICTED: uncharacterized protein LOC106434181 [Brassica napus]
Cluster_73534	7.84	0	0	0	1.63	0	0.17	gi|541620|gb|AAA66068.1| low-temperature regulated protein BN115 [Brassica napus]_x0001_gi|544694|gb|AAB29482.1| 14.8 kda protein [Brassica napus]_x0001_gi|674872833|emb|CDY61206.1| BnaA03g56750D [Brassica napus]
Cluster_64846	97.26	46.28	81.46	114.28	82.22	33.58	36.78	gi|674880836|emb|CDY51422.1| BnaA04g26990D [Brassica napus]
Cluster_29541	1.54	29.57	1.54	3.62	1.55	1.3	0.49	gi|685369998|ref|XP_009118815.1| PREDICTED: probable serine/threonine-protein kinase At1g01540 [Brassica rapa]
Cluster_21601	99.02	124.25	119.02	155.2	200.23	109.66	369.71	#N/A
Cluster_32142	0	0.37	0.33	0.4	0	1.24	0.46	gi|669319262|gb|KFD59709.1| hypothetical protein M514_28109 [Trichuris suis]
Cluster_95396	9.17	13.92	5.25	9.48	0	3.89	6.69	gi|923649834|ref|XP_013644055.1| PREDICTED: uncharacterized protein LOC106348792 [Brassica napus]
Cluster_32854	18.07	0	1.06	0	0.16	0	6.6	gi|685276371|ref|XP_009129150.1| PREDICTED: glutathione S-transferase Z1 [Brassica rapa]
Cluster_22461	17.62	4.09	12.13	5.42	2.3	135.36	35.89	gi|923822351|ref|XP_013694680.1| PREDICTED: uncharacterized protein LOC106398715 [Brassica napus]
Cluster_96367	9.06	1.43	0.41	0.6	4.45	0	0	gi|922506464|ref|XP_013590068.1| PREDICTED: sufE-like protein 2, chloroplastic [Brassica oleracea var. oleracea]_x0001_gi|922511075|ref|XP_013591459.1| PREDICTED: sufE-like protein 2, chloroplastic [Brassica oleracea var. oleracea]
Cluster_46448	12.57	0.17	0	0	0	0.85	0	gi|685338256|ref|XP_009106182.1| PREDICTED: protein RADIALIS-like 6 [Brassica rapa]_x0001_gi|922508979|ref|XP_013590823.1| PREDICTED: protein RADIALIS-like 6 [Brassica oleracea var. oleracea]_x0001_gi|923677143|ref|XP_013652446.1| PREDICTED: protein RADIALIS-like 6 [Brassica napus]_x0001_gi|923840999|ref|XP_013700871.1| PREDICTED: protein RADIALIS-like 6 [Brassica napus]_x0001_gi|674960653|emb|CD…
Cluster_20394	1.66	2.07	0.41	1.86	0	6.71	2.14	gi|923892481|ref|XP_013717227.1| PREDICTED: uncharacterized protein LOC106420931 isoform X1 [Brassica napus]
Cluster_14121	0	3.63	21.93	12.13	35.32	0	0	gi|620598307|gb|AHY20296.1| cytochrome c oxidase subunit 2-1 (mitochondrion) (mitochondrion) [Brassica juncea var. tumida]
Cluster_60641	828.16	414.35	987.33	414.88	2974.9	1444.78	498.37	gi|674944833|emb|CDX88900.1| BnaA03g07490D [Brassica napus]
Cluster_75005	0	0	8.03	0	0	0.47	0.96	gi|685306245|ref|XP_009143850.1| PREDICTED: uncharacterized protein LOC103867528 [Brassica rapa]_x0001_gi|685306247|ref|XP_009143851.1| PREDICTED: uncharacterized protein LOC103867528 [Brassica rapa]_x0001_gi|923723402|ref|XP_013665748.1| PREDICTED: 50S ribosomal protein L30-like [Brassica napus]_x0001_gi|923723532|ref|XP_013665795.1| PREDICTED: 50S ribosomal protein L30-like [Brassica napus]_x00…
Cluster_35404	33.9	31.91	20.43	18.34	1.24	0.82	0.68	gi|42569246|ref|NP_179849.2| protein BRICK 1 [Arabidopsis thaliana]_x0001_gi|565475394|ref|XP_006295338.1| hypothetical protein CARUB_v10024428mg [Capsella rubella]_x0001_gi|567190742|ref|XP_006404726.1| hypothetical protein EUTSA_v10000402mg [Eutrema salsugineum]_x0001_gi|727482319|ref|XP_010417024.1| PREDICTED: protein BRICK 1 [Camelina sativa]_x0001_gi|727598557|ref|XP_010472257.1| PREDICTED: …
Cluster_52763	18.44	13.93	10.57	13.29	4.27	7.35	0.79	gi|674886340|emb|CDY46247.1| BnaC03g66080D [Brassica napus]
Cluster_1723	20.77	4.53	5.3	4.06	2.54	0.62	4.53	gi|922536012|ref|XP_013598869.1| PREDICTED: cytochrome P450 81D11-like [Brassica oleracea var. oleracea]
Cluster_18129	1.71	3.44	0.09	1	0.5	0.13	1.42	gi|685365174|ref|XP_009116721.1| PREDICTED: homeobox-leucine zipper protein HAT3 [Brassica rapa]_x0001_gi|923867050|ref|XP_013708394.1| PREDICTED: homeobox-leucine zipper protein HAT3 [Brassica napus]
Cluster_86626	0	0.17	0	0	0	0.97	0	gi|669319593|gb|KFD59988.1| LOW QUALITY PROTEIN: hypothetical protein M514_27836 [Trichuris suis]
Cluster_90069	0	0	0.36	0	0	4.16	0	gi|902157633|gb|KNA06142.1| hypothetical protein SOVF_183600 [Spinacia oleracea]
Cluster_18601	4.72	21.52	35.03	64.26	36.54	22.71	34.22	gi|922511568|ref|XP_013591621.1| PREDICTED: uncharacterized protein LOC106300094 [Brassica oleracea var. oleracea]
Cluster_76469	2.44	0	0	0.65	0	0	0	gi|923796861|ref|XP_013686074.1| PREDICTED: anthranilate synthase alpha subunit 1, chloroplastic-like [Brassica napus]
Cluster_27904	6.56	2.84	1.09	6.23	10.29	0	6.63	gi|685308655|ref|XP_009144990.1| PREDICTED: UPF0235 protein C15orf40 homolog [Brassica rapa]_x0001_gi|674903700|emb|CDY29359.1| BnaA05g16260D [Brassica napus]
Cluster_71093	0	0	1.57	1.35	0	2.35	0.63	gi|923544349|ref|XP_013734384.1| PREDICTED: em-like protein GEA1 [Brassica napus]
Cluster_87570	15.27	3.33	199.57	63.13	135.19	55.2	145.97	gi|922450041|ref|XP_013628182.1| PREDICTED: stem-specific protein TSJT1-like isoform X2 [Brassica oleracea var. oleracea]
Cluster_51066	0	82.26	0.18	241.69	0	38.3	0.24	gi|194772468|ref|XP_001967756.1| GF20391 [Drosophila ananassae]_x0001_gi|190631520|gb|EDV44937.1| GF20391 [Drosophila ananassae]
Cluster_94747	0	0	0	0	0	0	0	#N/A
Cluster_53273	12.01	1.41	0.15	0	0.44	0.26	0.56	gi|685349959|ref|XP_009110533.1| PREDICTED: valine--tRNA ligase-like [Brassica rapa]
Cluster_61698	0	8.03	0	6.89	0	75.14	0	#N/A
Cluster_39541	338.03	230.49	97.39	198.6	36.92	150.57	51.91	gi|674895078|emb|CDY37758.1| BnaA10g05630D [Brassica napus]
Cluster_8512	3.37	6.51	0.89	3.53	4.76	12.24	21.67	gi|923819905|ref|XP_013693782.1| PREDICTED: probable folate-biopterin transporter 8, chloroplastic [Brassica napus]_x0001_gi|674914997|emb|CDY18246.1| BnaC05g02690D [Brassica napus]
Cluster_61130	4.61	10.55	0	0.27	0.79	0.54	0.13	#N/A
Cluster_49249	9.91	3.31	1.55	0	0	29.46	0	gi|674887670|emb|CDY45008.1| BnaCnng12380D [Brassica napus]
Cluster_9261	13.71	18.75	2.33	31.58	11.64	24.12	30.31	gi|923708262|ref|XP_013661682.1| PREDICTED: amino acid permease 1 isoform X2 [Brassica napus]
Cluster_26001	2.24	19.28	35.94	9.78	4.61	5.7	8.69	gi|923907702|ref|XP_013723772.1| PREDICTED: probable LRR receptor-like serine/threonine-protein kinase At1g29720 [Brassica napus]
Cluster_16235	9.8	6.17	9.9	1.27	7.5	2.82	2.99	gi|7573394|emb|CAB87698.1| putative potassium transport protein [Arabidopsis thaliana]
Cluster_51345	41.29	33.8	14.74	39.06	30.75	9.89	206.37	gi|685300128|ref|XP_009140807.1| PREDICTED: 60S ribosomal protein L10a-2 [Brassica rapa]_x0001_gi|923610365|ref|XP_013743987.1| PREDICTED: 60S ribosomal protein L10a-2-like [Brassica napus]
Cluster_8347	20.9	1.12	0.09	0	11.44	14.49	18.44	gi|685384930|ref|XP_009124531.1| PREDICTED: zinc finger BED domain-containing protein RICESLEEPER 2-like, partial [Brassica rapa]
Cluster_29899	102.05	39.82	23.15	4.1	2.79	16.23	0.07	gi|922474693|ref|XP_013636149.1| PREDICTED: uncharacterized protein LOC106341941 [Brassica oleracea var. oleracea]_x0001_gi|923741156|ref|XP_013671285.1| PREDICTED: uncharacterized protein LOC106375830 [Brassica napus]_x0001_gi|674899770|emb|CDY33196.1| BnaC04g08430D [Brassica napus]
Cluster_8956	0.27	2.9	1.36	2.12	0.62	5.95	24.23	gi|674933071|emb|CDY00231.1| BnaA06g21320D [Brassica napus]
Cluster_115825	0	0	0	0	0	0	0	gi|495738610|ref|WP_008463189.1| DNA topoisomerase I [Flavobacterium sp. F52]_x0001_gi|395436897|gb|EJG02820.1| DNA topoisomerase [Flavobacterium sp. F52]
Cluster_30052	12.74	13.18	0.07	0	0	11.02	0	#N/A
Cluster_6620	17.07	29.92	10.09	10.33	15.16	17.19	6.06	gi|923553340|ref|XP_013737364.1| PREDICTED: inositol transporter 4 [Brassica napus]_x0001_gi|923553342|ref|XP_013737365.1| PREDICTED: inositol transporter 4 [Brassica napus]
Cluster_13684	0	35.82	0.11	22.15	0	37.25	0.17	gi|674884952|emb|CDY47583.1| BnaA01g22690D [Brassica napus]
Cluster_32337	6.29	7.11	1.5	3.7	21.69	15.35	2.39	gi|674905345|emb|CDY27659.1| BnaUnng00090D [Brassica napus]
Cluster_85249	1.06	0.92	1.49	4.01	0	0	0.89	gi|45181461|gb|AAS55410.1| photosystem II protein [Brassica rapa]
Cluster_37334	0	0.06	0.11	0.04	0	0.64	0	gi|923798390|ref|XP_013686567.1| PREDICTED: cysteine-rich receptor-like protein kinase 10 isoform X4 [Brassica napus]
Cluster_62741	22.53	0.23	5.32	5.05	2.48	4.97	4.55	#N/A
Cluster_76619	38.58	3.29	1.29	0.59	0	222.39	1.83	#N/A
Cluster_21425	0.1	0	0	0	0.58	0.16	0.07	gi|923819429|ref|XP_013693632.1| PREDICTED: axial regulator YABBY 3-like isoform X2 [Brassica napus]
Cluster_5832	13.09	5.61	0.07	6.51	2.36	4.76	6.26	gi|923548594|ref|XP_013735824.1| PREDICTED: uncharacterized protein LOC106439031 isoform X1 [Brassica napus]
Cluster_119548	1.25	47.82	69.21	179.05	43.35	2.42	0	#N/A
Cluster_20468	19.6	22.11	15.62	16.58	25.39	19.3	22.92	gi|922407367|ref|XP_013616743.1| PREDICTED: probable protein S-acyltransferase 13 [Brassica oleracea var. oleracea]
Cluster_24837	1.08	0.05	1.29	0.4	0.36	0	0.06	gi|922461251|ref|XP_013631839.1| PREDICTED: WAT1-related protein At5g40210 [Brassica oleracea var. oleracea]_x0001_gi|923799650|ref|XP_013686966.1| PREDICTED: WAT1-related protein At5g40210-like [Brassica napus]_x0001_gi|674878980|emb|CDY53118.1| BnaCnng24460D [Brassica napus]
Cluster_26605	1.67	2.13	0.62	1.72	3.82	0.85	3.42	gi|922557953|ref|XP_013607077.1| PREDICTED: uncharacterized protein LOC106313724 [Brassica oleracea var. oleracea]_x0001_gi|923833209|ref|XP_013698290.1| PREDICTED: uncharacterized protein LOC106402158 [Brassica napus]_x0001_gi|674856833|emb|CDY70463.1| BnaCnng68480D [Brassica napus]
Cluster_56642	0	0	1.8	2.68	1.41	2.18	1.63	#N/A
Cluster_93795	10.04	0	0	0	6.78	0	0	#N/A
Cluster_76542	4.63	44.88	1.48	3.88	13.07	1.27	2.89	#N/A
Cluster_43358	0.19	0.47	0	0.31	0.23	0.92	0.36	gi|922433224|ref|XP_013622731.1| PREDICTED: CBL-interacting serine/threonine-protein kinase 11-like [Brassica oleracea var. oleracea]_x0001_gi|674909140|emb|CDY24005.1| BnaC03g16860D [Brassica napus]
Cluster_114561	0.74	0.3	3.69	2.68	6.62	6.18	1.25	gi|674938181|emb|CDX95209.1| BnaC09g16610D [Brassica napus]
Cluster_53737	0.18	1.91	1.92	1.65	3.84	2.77	1.82	gi|663060418|ref|YP_009046957.1| Ycf2 (chloroplast) [Raphanus sativus]_x0001_gi|663060438|ref|YP_009046977.1| Ycf2 (chloroplast) [Raphanus sativus]_x0001_gi|662020220|gb|AIE42510.1| Ycf2 (chloroplast) [Raphanus sativus]_x0001_gi|662020240|gb|AIE42530.1| Ycf2 (chloroplast) [Raphanus sativus]
Cluster_48690	0	0.93	0.31	0.16	0	0.18	0.92	gi|727497784|ref|XP_010425003.1| PREDICTED: F-box protein At2g02240-like [Camelina sativa]
Cluster_5021	2.7	0	0.02	0	0.26	0	0	gi|923534684|ref|XP_013710816.1| PREDICTED: protein SUPPRESSOR OF npr1-1, CONSTITUTIVE 1-like [Brassica napus]
Cluster_15975	75.61	52.14	12.48	49.78	36.86	28.94	33.51	gi|674849662|emb|CDY71885.1| BnaCnng74930D [Brassica napus]
Cluster_4268	58.32	15.69	5.47	40.04	8.68	10.61	19.44	gi|685347065|ref|XP_009109475.1| PREDICTED: ribonucleoside-diphosphate reductase large subunit-like [Brassica rapa]_x0001_gi|923691423|ref|XP_013656708.1| PREDICTED: ribonucleoside-diphosphate reductase large subunit [Brassica napus]_x0001_gi|674943279|emb|CDX90328.1| BnaA08g16560D [Brassica napus]
Cluster_9239	58.23	4.91	12.37	4.89	4.22	5.92	4.26	gi|674868109|emb|CDY66225.1| BnaAnng21810D, partial [Brassica napus]
Cluster_29243	8.58	1.69	0.52	0.75	2.24	2.1	0.18	gi|923867008|ref|XP_013708380.1| PREDICTED: cytochrome P450 78A9-like [Brassica napus]
Cluster_11063	86.49	11.09	26.41	27.02	9.7	16.85	3.46	gi|923731474|ref|XP_013668202.1| PREDICTED: cysteine-rich and transmembrane domain-containing protein A [Brassica napus]_x0001_gi|674891345|emb|CDY41401.1| BnaCnng10370D [Brassica napus]
Cluster_42719	128.75	0.16	0	0.33	0.54	0	0	gi|923892719|ref|XP_013717324.1| PREDICTED: uncharacterized protein LOC106421024 [Brassica napus]_x0001_gi|674939636|emb|CDX93773.1| BnaA09g23730D [Brassica napus]
Cluster_1036	12.32	15.69	31.98	123.31	25.23	55.86	33.13	gi|674958225|emb|CDX75617.1| BnaA01g00850D [Brassica napus]
Cluster_48611	1.27	24.86	28.65	20.92	20.23	27.86	24.96	gi|674916820|emb|CDY16407.1| BnaA02g12110D [Brassica napus]
Cluster_50901	17.63	1.01	0	4.28	0.59	1.79	0	gi|674868314|emb|CDY66100.1| BnaA09g54380D [Brassica napus]
Cluster_2343	31.24	0.08	9.76	3.29	1.5	0	0	gi|685376292|ref|XP_009121101.1| PREDICTED: uncharacterized protein LOC103845937 isoform X2 [Brassica rapa]
Cluster_84495	55.33	67.66	34.88	53.55	39.88	22.1	67.49	gi|312282609|dbj|BAJ34170.1| unnamed protein product [Thellungiella halophila]
Cluster_49697	186.72	327.36	12.15	129.65	249.12	96.71	138.51	gi|685304392|ref|XP_009142916.1| PREDICTED: extensin-2-like [Brassica rapa]
Cluster_32269	3.59	3.06	0.08	0	0.35	0.47	0.72	gi|923705170|ref|XP_013660797.1| PREDICTED: probable disease resistance protein At1g59620 [Brassica napus]_x0001_gi|923705173|ref|XP_013660798.1| PREDICTED: probable disease resistance protein At1g59620 [Brassica napus]
Cluster_21768	7.09	12.69	0.61	0.7	1.4	2.14	0.39	gi|923830096|ref|XP_013697229.1| PREDICTED: L-type lectin-domain containing receptor kinase I.9-like isoform X1 [Brassica napus]
Cluster_5940	0.12	0.76	0.61	4.11	1.26	0.68	0.98	gi|922498544|ref|XP_013587374.1| PREDICTED: protein high chlorophyll fluorescent 107 [Brassica oleracea var. oleracea]_x0001_gi|674937618|emb|CDX95889.1| BnaC05g36400D [Brassica napus]
Cluster_19504	19.87	16.06	30.48	4.71	12.38	5.52	172.34	gi|685367151|ref|XP_009117580.1| PREDICTED: calcium-dependent protein kinase 10 [Brassica rapa]
Cluster_87519	0.41	0.34	0.17	10.65	0	4.95	0	#N/A
Cluster_51882	12.06	1.5	1.69	1.34	2.09	3.66	0.55	gi|674964091|emb|CDX70323.1| BnaA10g26720D [Brassica napus]
Cluster_46595	2.88	32.84	0.18	1.09	10.95	0.34	1.77	gi|923651128|ref|XP_013644455.1| PREDICTED: probable DNA double-strand break repair Rad50 ATPase isoform X4 [Brassica napus]
Cluster_77268	28.52	18.47	23.36	35.98	13.05	27.68	27.48	#N/A
Cluster_23769	0	0	0.64	0	2.99	4.91	15.71	gi|922520955|ref|XP_013594724.1| PREDICTED: uncharacterized protein LOC106302863 [Brassica oleracea var. oleracea]
Cluster_90884	255.51	1.05	47.66	0	0.83	2.93	91.75	gi|604344264|gb|EYU43046.1| hypothetical protein MIMGU_mgv1a016610mg [Erythranthe guttata]
Cluster_26454	10.02	0	5.7	13.03	1.84	10.18	3.03	gi|923614211|ref|XP_013745205.1| PREDICTED: uncharacterized protein LOC106447786 [Brassica napus]
Cluster_10860	21.96	7.75	0.54	0.29	7.15	9.46	10.65	gi|923689774|ref|XP_013656193.1| PREDICTED: UDP-glucosyl transferase 73B2-like [Brassica napus]
Cluster_8546	7.12	5.55	3.95	25.49	4.83	3.6	2.93	gi|922412579|ref|XP_013639218.1| PREDICTED: ABC transporter I family member 10, chloroplastic [Brassica oleracea var. oleracea]_x0001_gi|923717934|ref|XP_013664208.1| PREDICTED: ABC transporter I family member 10, chloroplastic-like [Brassica napus]_x0001_gi|674964516|emb|CDX68978.1| BnaC01g04750D [Brassica napus]
Cluster_6837	6.62	8.04	4.18	14.6	9.58	11.13	4.86	gi|923918467|ref|XP_013728611.1| PREDICTED: putative F-box protein At5g39480 [Brassica napus]
Cluster_23781	13.58	24.85	1.19	3.47	34.2	9.49	13.27	gi|922523223|ref|XP_013595539.1| PREDICTED: uncharacterized protein LOC106303768 [Brassica oleracea var. oleracea]_x0001_gi|923908767|ref|XP_013724253.1| PREDICTED: uncharacterized protein LOC106428054 [Brassica napus]
Cluster_8338	0.03	4.05	3.42	4.16	0	1307.54	4.07	gi|33146257|dbj|BAC79412.1| polyprotein [Turnip mosaic virus]
Cluster_16828	9.35	11.32	7.69	12.23	14.71	6.84	19.32	gi|674876330|emb|CDY56127.1| BnaA02g20170D [Brassica napus]
Cluster_111834	15.55	8.6	4.58	0	0	6.55	0	#N/A
Cluster_3987	0.22	0.37	0.24	4.05	0.47	0.44	0.73	gi|674935067|emb|CDX98346.1| BnaC06g17070D [Brassica napus]
Cluster_85096	4.23	0.16	0	0.16	3.41	2.46	5.73	#N/A
Cluster_52577	11.67	14.42	42.42	23.05	104.41	119.08	36.62	gi|685270356|ref|XP_009126200.1| PREDICTED: chromo domain-containing protein LHP1-like [Brassica rapa]
Cluster_85237	39.06	112.07	5.02	1.9	36.48	10.23	9.05	gi|685257040|ref|XP_009117909.1| PREDICTED: uncharacterized protein LOC103842877 isoform X2 [Brassica rapa]
Cluster_11811	55.79	24.86	3.45	24.29	14.32	1.5	10.99	gi|923728447|ref|XP_013667249.1| PREDICTED: indole-3-acetaldehyde oxidase-like [Brassica napus]
Cluster_21843	0.58	0.12	1	2.54	0.55	12.15	0.88	gi|922551961|ref|XP_013603970.1| PREDICTED: probable WRKY transcription factor 68 [Brassica oleracea var. oleracea]_x0001_gi|923637077|ref|XP_013639957.1| PREDICTED: probable WRKY transcription factor 68 [Brassica napus]
Cluster_29358	6.55	61.17	4.24	1.01	1.85	2.49	1.39	gi|685335100|ref|XP_009104989.1| PREDICTED: uncharacterized protein LOC103830919 [Brassica rapa]
Cluster_24579	0	3.05	0.17	0	0	2.06	7.38	gi|923643121|ref|XP_013641934.1| PREDICTED: uncharacterized protein LOC106346992 isoform X2 [Brassica napus]
Cluster_85942	1.4	0	1.44	1.17	0	37.19	0.31	#N/A
Cluster_92098	0.86	2.06	4.35	4.54	7.06	68.93	8.55	#N/A
Cluster_30609	0.8	1.05	0.58	0.66	1.32	1.27	0.46	gi|923691721|ref|XP_013656807.1| PREDICTED: ABC transporter C family member 1 [Brassica napus]_x0001_gi|923691725|ref|XP_013656808.1| PREDICTED: ABC transporter C family member 1 [Brassica napus]
Cluster_27153	209.05	158.97	9.95	160.46	0	0.61	18.85	#N/A
Cluster_53239	0	0	0	0.28	0	0.21	0.1	gi|674231960|gb|KFK24725.1| hypothetical protein AALP_AA8G016500 [Arabis alpina]
Cluster_79954	8.88	3.58	4.45	5.52	18.19	47.96	42.44	#N/A
Cluster_10719	0.42	2.79	0.71	0.87	0	0.88	3.49	gi|674872848|emb|CDY61181.1| BnaCnng37430D [Brassica napus]
Cluster_21943	0	6.21	16.25	0.22	11.95	0	0.09	gi|923515821|ref|XP_013646813.1| PREDICTED: telomere repeat-binding protein 3-like isoform X2 [Brassica napus]
Cluster_22407	16.04	6.42	10.11	0.06	7.41	5	5.81	gi|923525555|ref|XP_013681627.1| PREDICTED: cytidine deaminase 1-like [Brassica napus]
Cluster_30959	0.7	3.22	1.53	0.17	0.36	0.2	2.51	#N/A
Cluster_106277	39.05	0	0	0	0	0	0	gi|922534325|ref|XP_013598407.1| PREDICTED: uncharacterized protein LOC106306363 [Brassica oleracea var. oleracea]
Cluster_36115	0	0	0.36	0.23	0.63	2.03	0	gi|126566044|gb|ABO20851.1| putative senescence-associated protein [Lilium longiflorum]
Cluster_4674	14.4	20.05	2	2.61	11.6	2.53	15.89	gi|685323016|ref|XP_009151268.1| PREDICTED: serine/threonine protein phosphatase 2A regulatory subunit B''beta [Brassica rapa]_x0001_gi|923649831|ref|XP_013644054.1| PREDICTED: serine/threonine protein phosphatase 2A regulatory subunit B''beta [Brassica napus]_x0001_gi|674883815|emb|CDY48668.1| BnaC07g27410D [Brassica napus]_x0001_gi|674947059|emb|CDX86212.1| BnaA06g29290D [Brassica napus]
Cluster_3856	21.33	31.59	31.96	25.41	15.51	17.31	30.52	gi|685298642|ref|XP_009140091.1| PREDICTED: homeobox protein BEL1 homolog [Brassica rapa]
Cluster_36957	1.8	2.61	0.5	0.97	0	0.74	7.31	gi|923742200|ref|XP_013671608.1| PREDICTED: early nodulin-like protein 2 [Brassica napus]_x0001_gi|674914195|emb|CDY19056.1| BnaC01g20120D [Brassica napus]
Cluster_17631	3.06	16.4	47.74	22.84	44.79	147.55	39.08	gi|923630070|ref|XP_013750314.1| PREDICTED: non-symbiotic hemoglobin 2-like [Brassica napus]
Cluster_38107	19.02	0.86	0	0	0.98	0.33	0.23	gi|922436148|ref|XP_013623726.1| PREDICTED: cytochrome P450 705A5-like [Brassica oleracea var. oleracea]
Cluster_21276	46.74	3.14	21.75	0.02	2.32	7.87	0	gi|923796315|ref|XP_013685897.1| PREDICTED: RNA polymerase II C-terminal domain phosphatase-like 4 [Brassica napus]
Cluster_119515	2.08	0	0.35	0	0	0	19.83	gi|297803476|ref|XP_002869622.1| mitochondrial ATP synthase g subunit family protein [Arabidopsis lyrata subsp. lyrata]_x0001_gi|297315458|gb|EFH45881.1| mitochondrial ATP synthase g subunit family protein [Arabidopsis lyrata subsp. lyrata]
Cluster_105295	0.61	0	0	0	624.65	0	0	gi|242068415|ref|XP_002449484.1| hypothetical protein SORBIDRAFT_05g016450 [Sorghum bicolor]_x0001_gi|241935327|gb|EES08472.1| hypothetical protein SORBIDRAFT_05g016450 [Sorghum bicolor]
Cluster_13309	11.9	4.83	2.93	0	0.17	1.88	0.47	gi|674946015|emb|CDX87510.1| BnaA07g33630D [Brassica napus]
Cluster_37927	4.18	0.61	0.57	5.91	0	10.11	0.4	gi|923815059|ref|XP_013692129.1| PREDICTED: uncharacterized protein LOC106396320 [Brassica napus]
Cluster_61377	12.68	3.94	1.2	1.27	0.4	2.67	1.26	gi|922451547|ref|XP_013628669.1| PREDICTED: paired amphipathic helix protein Sin3-like 2 isoform X2 [Brassica oleracea var. oleracea]
Cluster_42551	0	58.42	0.07	0	0	0	0.14	#N/A
Cluster_68520	22.95	4.64	11.01	6.74	5.5	0	6.67	gi|922521812|ref|XP_013595044.1| PREDICTED: serine/threonine protein phosphatase 2A 59 kDa regulatory subunit B' gamma isoform [Brassica oleracea var. oleracea]
Cluster_25701	32.46	28.61	2.63	4.46	10.8	3.58	25.98	gi|685294898|ref|XP_009138333.1| PREDICTED: transcription factor MYB32-like [Brassica rapa]_x0001_gi|923910418|ref|XP_013724995.1| PREDICTED: transcription factor MYB32-like [Brassica napus]_x0001_gi|923910420|ref|XP_013724996.1| PREDICTED: transcription factor MYB32-like [Brassica napus]_x0001_gi|674892154|emb|CDY40652.1| BnaA03g53110D [Brassica napus]
Cluster_15616	11.33	4.16	2.26	4.49	1.81	1.26	8.11	gi|567175580|ref|XP_006400473.1| hypothetical protein EUTSA_v10013830mg [Eutrema salsugineum]_x0001_gi|557101563|gb|ESQ41926.1| hypothetical protein EUTSA_v10013830mg [Eutrema salsugineum]
Cluster_43163	0	0.1	12.92	6.3	7.51	0	0.14	gi|922535541|ref|XP_013598700.1| PREDICTED: E3 ubiquitin-protein ligase RNF170-like isoform X2 [Brassica oleracea var. oleracea]_x0001_gi|674960981|emb|CDX72441.1| BnaC07g44630D [Brassica napus]
Cluster_3424	34.98	52.36	43.12	143.77	52.54	229.15	90.56	gi|674897918|emb|CDY34979.1| BnaA01g27550D [Brassica napus]
Cluster_67723	3.13	0	0	9.32	1.71	1.2	11.61	#N/A
Cluster_38283	17.37	0	1.12	1.44	0	51.89	12.75	gi|674859638|emb|CDY69713.1| BnaAnng31300D [Brassica napus]
Cluster_22720	0	0	4.35	13.76	8.53	0.3	0.31	gi|923597815|ref|XP_013740182.1| PREDICTED: uncharacterized protein LOC106443133 [Brassica napus]
Cluster_32372	9.07	11.6	0	0	0.39	16.05	0	gi|685355418|ref|XP_009112731.1| PREDICTED: uncharacterized protein LOC103838070 isoform X2 [Brassica rapa]
Cluster_37708	0.89	4.14	1.18	0.25	1.88	0.63	0.71	#N/A
Cluster_11055	5.98	23.09	3.68	64.39	4.37	68.38	30.64	gi|923713727|ref|XP_013663209.1| PREDICTED: putative methyltransferase C9orf114 homolog [Brassica napus]
Cluster_53240	71.62	42.99	15.97	6.67	19.54	13.1	24.5	gi|922441138|ref|XP_013625501.1| PREDICTED: protein YLS9-like [Brassica oleracea var. oleracea]
Cluster_34392	0.18	0	0	0	0	0	0	gi|923924497|ref|XP_013731318.1| PREDICTED: basic 7S globulin 2-like [Brassica napus]
Cluster_81903	0	0	0	0	0	0	0	#N/A
Cluster_24269	18.62	11.15	6.99	50.46	9.88	30.06	5.77	gi|685300369|ref|XP_009140918.1| PREDICTED: uncharacterized protein LOC103864900 [Brassica rapa]_x0001_gi|685300371|ref|XP_009140919.1| PREDICTED: uncharacterized protein LOC103864900 [Brassica rapa]
Cluster_19058	0.18	3.18	17.59	41.88	5.11	0.42	30.57	gi|922506038|ref|XP_013589927.1| PREDICTED: ninja-family protein AFP1-like [Brassica oleracea var. oleracea]_x0001_gi|923820181|ref|XP_013693867.1| PREDICTED: ninja-family protein AFP1-like [Brassica napus]
Cluster_29672	7.29	4.99	7.98	9.87	69.39	7.74	67.9	gi|923884523|ref|XP_013713882.1| PREDICTED: uncharacterized protein LOC106417649 [Brassica napus]
Cluster_64416	0.6	0	0	0	0	0	0.55	gi|922476335|ref|XP_013636716.1| PREDICTED: LOW QUALITY PROTEIN: UDP-glycosyltransferase 87A1 [Brassica oleracea var. oleracea]
Cluster_71642	1904.2	1120.82	616.53	1100.15	849.06	774.83	916.16	gi|702434814|ref|XP_010069740.1| PREDICTED: ubiquitin-40S ribosomal protein S27a-like [Eucalyptus grandis]
Cluster_5252	0.89	7.53	0.22	0.57	0.69	0.3	1.11	gi|922435360|ref|XP_013623494.1| PREDICTED: mitogen-activated protein kinase kinase kinase NPK1-like [Brassica oleracea var. oleracea]
Cluster_73582	0.7	6.46	2.84	0.65	3.83	0.72	1.42	#N/A
Cluster_64443	0.27	25.26	31.38	80.46	5.42	17.07	100.96	gi|9989047|gb|AAG10810.1|AC018460_4 Hypothetical protein [Arabidopsis thaliana]_x0001_gi|12320956|gb|AAG50601.1|AC079605_6 hypothetical protein [Arabidopsis thaliana]
Cluster_72804	8.06	1.48	1.89	1.8	0	0.36	0.17	#N/A
Cluster_41471	0	0.46	0.24	0.22	0	0	0	gi|50429310|gb|AAT77224.1| group I late embryogenesis abundant protein [Brassica carinata]
Cluster_8160	2.12	22.86	0.12	3.68	9.89	0.08	39.71	gi|923616295|ref|XP_013745978.1| PREDICTED: zinc finger BED domain-containing protein RICESLEEPER 2-like [Brassica napus]
Cluster_6244	2.73	27.69	42.56	29.56	45.14	30.68	38.84	gi|674960365|emb|CDX72865.1| BnaC06g33130D [Brassica napus]
Cluster_9731	0	0	0	0.14	0.29	0	0	gi|922570349|ref|XP_013613522.1| PREDICTED: uncharacterized protein LOC106319690 [Brassica oleracea var. oleracea]
Cluster_78400	1.28	0	0	1.19	5.37	17.07	2.37	gi|674864759|emb|CDY67995.1| BnaAnng25800D [Brassica napus]
Cluster_46144	16.7	24.35	22.56	94.66	86.88	621.14	131.71	gi|922497361|ref|XP_013586968.1| PREDICTED: patellin-2 [Brassica oleracea var. oleracea]
Cluster_17630	7.24	18.14	2.42	1	3.13	10.99	0.13	gi|685285009|ref|XP_009133409.1| PREDICTED: uncharacterized protein LOC103857906 [Brassica rapa]_x0001_gi|923544827|ref|XP_013734535.1| PREDICTED: uncharacterized protein LOC106438043 [Brassica napus]
Cluster_23964	0	18.75	16.5	12.9	0	0.21	0.22	#N/A
Cluster_37592	12.4	1.07	0	0.17	9.38	1.63	0	gi|922420477|ref|XP_013616114.1| PREDICTED: uncharacterized protein LOC106322594 [Brassica oleracea var. oleracea]_x0001_gi|922420479|ref|XP_013616115.1| PREDICTED: uncharacterized protein LOC106322594 [Brassica oleracea var. oleracea]
Cluster_29485	6.66	1.81	11.11	5.8	1.55	0.38	4.31	gi|685256389|ref|XP_009138989.1| PREDICTED: calcium-binding protein CML19 [Brassica rapa]_x0001_gi|922413190|ref|XP_013584591.1| PREDICTED: calcium-binding protein CML19 [Brassica oleracea var. oleracea]
Cluster_25824	1.72	26.78	6.02	11.35	12.83	14.98	7.27	#N/A
Cluster_1652	7.98	9.31	2.01	6.69	17.64	1.64	7.2	gi|685335611|ref|XP_009105191.1| PREDICTED: probable receptor protein kinase TMK1 [Brassica rapa]
Cluster_290	7.68	25.3	4.36	7.65	2.88	4.17	6.8	gi|195970398|gb|ACG60686.1| En/Spm-related transposon protein [Brassica oleracea var. alboglabra]
Cluster_49753	0.17	0.83	0	0	0.5	0	0.09	#N/A
Cluster_68211	0	0	0	0	0	0	0	gi|62318797|dbj|BAD93841.1| dehydration-induced protein RD22 [Arabidopsis thaliana]_x0001_gi|62321371|dbj|BAD94687.1| dehydration-induced protein RD22 [Arabidopsis thaliana]
Cluster_22310	76.08	192.18	11.93	70.77	21.66	34.7	8.7	gi|922558092|ref|XP_013607145.1| PREDICTED: ethylene-responsive transcription factor ERF105 [Brassica oleracea var. oleracea]_x0001_gi|923740505|ref|XP_013671087.1| PREDICTED: ethylene-responsive transcription factor ERF105-like [Brassica napus]_x0001_gi|674961927|emb|CDX71695.1| BnaC09g27360D [Brassica napus]
Cluster_95997	30.15	24.01	7.45	5.16	0	9.12	6.54	gi|685363581|ref|XP_009116040.1| PREDICTED: serine/arginine-rich splicing factor RS2Z32-like isoform X1 [Brassica rapa]_x0001_gi|685363585|ref|XP_009116041.1| PREDICTED: serine/arginine-rich splicing factor RS2Z32-like isoform X1 [Brassica rapa]_x0001_gi|923706298|ref|XP_013661117.1| PREDICTED: serine/arginine-rich splicing factor RS2Z32-like isoform X1 [Brassica napus]_x0001_gi|923706301|ref|XP_…
Cluster_2759	1.79	0	0.35	1.33	1.51	1.01	0	gi|923802454|ref|XP_013687857.1| PREDICTED: probable pectinesterase/pectinesterase inhibitor 16 [Brassica napus]
Cluster_83589	0.19	0.62	1.26	0.46	4.07	0	0.21	gi|927401775|ref|XP_013946733.1| hypothetical protein TRIATDRAFT_255346 [Trichoderma atroviride IMI 206040]_x0001_gi|358399225|gb|EHK48568.1| hypothetical protein TRIATDRAFT_255346 [Trichoderma atroviride IMI 206040]
Cluster_39576	0	0	0	0	0	0.27	1.58	gi|674950978|emb|CDX82288.1| BnaA03g35330D [Brassica napus]
Cluster_62710	2063.31	170.88	1205.78	906.74	248.69	308.59	885.66	gi|297789598|ref|XP_002862747.1| hypothetical protein ARALYDRAFT_333229 [Arabidopsis lyrata subsp. lyrata]_x0001_gi|297308453|gb|EFH39005.1| hypothetical protein ARALYDRAFT_333229 [Arabidopsis lyrata subsp. lyrata]
Cluster_90198	3.81	0	1.37	21.11	3.24	29.58	0.64	gi|293592716|gb|EFG00477.1| conserved hypothetical protein [Listeria monocytogenes J2818]
Cluster_43752	48.8	0.11	0.05	0.21	0.46	0	0.66	gi|923818315|ref|XP_013693283.1| PREDICTED: selenium-binding protein 2-like [Brassica napus]_x0001_gi|923876278|ref|XP_013711196.1| PREDICTED: selenium-binding protein 2-like [Brassica napus]
Cluster_76720	7.73	1.86	6.99	16.93	20.51	38.81	3.64	#N/A
Cluster_43356	0	0.05	13.45	10.67	1.83	7.95	12	#N/A
Cluster_3811	3.15	25.4	45.68	25.69	77.57	41.8	38.75	gi|922555674|ref|XP_013605918.1| PREDICTED: cytochrome P450 97B3, chloroplastic [Brassica oleracea var. oleracea]_x0001_gi|923622831|ref|XP_013748027.1| PREDICTED: cytochrome P450 97B3, chloroplastic [Brassica napus]
Cluster_72667	0	15.29	0	2.14	0	0	0.17	#N/A
Cluster_70255	0.28	0.66	0.39	0.78	1.74	0.5	0.45	gi|813214640|dbj|GAO47202.1| hypothetical protein G7K_1412-t1 [Saitoella complicata NRRL Y-17804]
Cluster_26900	1.5	15.02	0	0.84	3.48	2.23	0.04	#N/A
Cluster_18431	1.13	2.32	0.04	0.04	1.14	0	0.15	gi|685326981|ref|XP_009101839.1| PREDICTED: uncharacterized protein LOC103828016 [Brassica rapa]
Cluster_42084	9.89	10.41	8.77	28.54	0	4.38	4.83	gi|923765415|ref|XP_013678090.1| PREDICTED: general transcription factor 3C polypeptide 5-like [Brassica napus]_x0001_gi|923765420|ref|XP_013678091.1| PREDICTED: general transcription factor 3C polypeptide 5-like [Brassica napus]_x0001_gi|923765424|ref|XP_013678092.1| PREDICTED: general transcription factor 3C polypeptide 5-like [Brassica napus]
Cluster_30226	14.27	0.96	0	0.42	0.14	1.16	1.23	gi|685338335|ref|XP_009106211.1| PREDICTED: uncharacterized protein LOC103832008 [Brassica rapa]_x0001_gi|923893936|ref|XP_013717865.1| PREDICTED: auxin-responsive protein SAUR71-like [Brassica napus]_x0001_gi|674885020|emb|CDY47510.1| BnaAnng09080D [Brassica napus]
Cluster_79274	6.65	0.43	3.01	9.48	10.43	45.92	0.39	#N/A
Cluster_78842	15.42	0	0	4.27	0	2.05	1.36	gi|923907509|ref|XP_013723686.1| PREDICTED: uncharacterized protein LOC106427502 [Brassica napus]
Cluster_60348	0	0	0	0.13	0	0	0	#N/A
Cluster_65840	0.25	0.31	0.32	0	0	0	0.14	gi|923612901|ref|XP_013744781.1| PREDICTED: uncharacterized protein LOC106447412 [Brassica napus]
Cluster_94038	41.04	0	2.82	10.76	8.41	50.37	8.98	#N/A
Cluster_23227	14.31	13.36	14.44	12.52	11.94	12.76	1.8	gi|685304497|ref|XP_009142968.1| PREDICTED: cysteine synthase, chloroplastic/chromoplastic [Brassica rapa]
Cluster_8189	0.41	0.03	0	0.01	0.13	0.05	0	gi|685297745|ref|XP_009139654.1| PREDICTED: serine carboxypeptidase-like 20 [Brassica rapa]_x0001_gi|923898078|ref|XP_013719621.1| PREDICTED: serine carboxypeptidase-like 20 [Brassica napus]
Cluster_80617	0	0	4.11	1.93	0	2.9	0	gi|922552745|ref|XP_013604369.1| PREDICTED: receptor-like protein kinase FERONIA [Brassica oleracea var. oleracea]
Cluster_81609	0	0	0.3	0	0	52.85	5.75	gi|685341989|ref|XP_009107606.1| PREDICTED: LOW QUALITY PROTEIN: uncharacterized protein LOC103833265 [Brassica rapa]
Cluster_52919	155.74	10.11	61.35	92.6	9.97	61.26	14.75	gi|674936793|emb|CDX96828.1| BnaA08g23710D [Brassica napus]
Cluster_28855	39.37	41.5	2.69	3.82	30.78	1.76	22.73	gi|923894031|ref|XP_013717906.1| PREDICTED: thaumatin-like protein 1 [Brassica napus]
Cluster_72058	177.94	90.02	62.58	96.44	175.66	134.81	26.81	gi|923687244|ref|XP_013655472.1| PREDICTED: malate dehydrogenase 1, mitochondrial [Brassica napus]
Cluster_11807	1.53	0	2.52	3.5	0.43	1.43	0.05	gi|923693251|ref|XP_013657262.1| PREDICTED: transcription factor MYB51-like [Brassica napus]
Cluster_17092	28.56	197.96	5.55	3.21	134.93	13.26	23.64	gi|674894010|emb|CDY38839.1| BnaC08g20130D [Brassica napus]
Cluster_109500	0	0	0	0	0	2.37	48.9	#N/A
Cluster_12091	20.39	39.54	1.96	9.48	109.88	13.97	13.39	gi|922459411|ref|XP_013631236.1| PREDICTED: WEB family protein At2g40480 [Brassica oleracea var. oleracea]_x0001_gi|923802086|ref|XP_013687741.1| PREDICTED: WEB family protein At2g40480-like [Brassica napus]
Cluster_61744	0	0	16.27	0	0	0.32	11.46	gi|58263504|ref|XP_569162.1| ribosomal L10 protein [Cryptococcus neoformans var. neoformans JEC21]_x0001_gi|134108304|ref|XP_777103.1| 60S ribosomal protein L10 [Cryptococcus neoformans var. neoformans B-3501A]_x0001_gi|50259788|gb|EAL22456.1| hypothetical protein CNBB3350 [Cryptococcus neoformans var. neoformans B-3501A]_x0001_gi|57223812|gb|AAW41855.1| ribosomal L10 protein, putative [Cryptococ…
Cluster_3052	1.2	4.65	0.45	1.35	0.38	0.08	0	gi|674913400|emb|CDY19802.1| BnaA09g04550D [Brassica napus]
Cluster_3741	52.04	72.66	24.62	50.44	0	0.7	21.54	gi|922405680|ref|XP_013585746.1| PREDICTED: uncharacterized protein LOC106294645 [Brassica oleracea var. oleracea]_x0001_gi|922405684|ref|XP_013585821.1| PREDICTED: uncharacterized protein LOC106294645 [Brassica oleracea var. oleracea]_x0001_gi|674893827|emb|CDY39005.1| BnaC01g27320D [Brassica napus]
Cluster_62456	452.13	226.88	349.77	260.57	586.47	34.76	421.87	gi|922459466|ref|XP_013631255.1| PREDICTED: histone H1.2-like [Brassica oleracea var. oleracea]
Cluster_39501	0	0	0	0	0	10.55	0	gi|674927408|emb|CDY05889.1| BnaC08g20660D [Brassica napus]
Cluster_92529	0.27	0.75	1.65	9.38	0	4.4	1.1	#N/A
Cluster_96760	0	3.29	0.21	0.61	7.17	7.18	24.89	#N/A
Cluster_91167	0	0.18	0.18	0	1.59	0	0	gi|927419638|ref|XP_013955650.1| hypothetical protein TRIVIDRAFT_53758, partial [Trichoderma virens Gv29-8]_x0001_gi|358383795|gb|EHK21457.1| hypothetical protein TRIVIDRAFT_53758, partial [Trichoderma virens Gv29-8]
Cluster_38517	16.74	11.39	5.99	12.59	3.03	1.56	5.82	#N/A
Cluster_472	5.32	2.42	1.66	1.61	0.52	0.2	0.34	gi|923818605|ref|XP_013693370.1| PREDICTED: pentatricopeptide repeat-containing protein At1g74600, chloroplastic-like [Brassica napus]
Cluster_24067	0.11	0	0	0.05	0	0.17	0.1	gi|685271749|ref|XP_009126922.1| PREDICTED: GATA transcription factor 21-like [Brassica rapa]_x0001_gi|674912357|emb|CDY20709.1| BnaA02g08490D [Brassica napus]
Cluster_80445	0	0.16	0	0	2.07	89.87	0.4	gi|149392583|gb|ABR26094.1| retrotransposon protein [Oryza sativa Indica Group]
Cluster_37992	9.14	11.48	8.7	7.19	54.64	151.57	22.65	gi|674234400|gb|KFK27165.1| hypothetical protein AALP_AA8G343800 [Arabis alpina]
Cluster_77517	23.65	3.42	10.45	2.48	2.97	45.37	6.17	gi|567184085|ref|XP_006402875.1| hypothetical protein EUTSA_v10006420mg [Eutrema salsugineum]_x0001_gi|557103974|gb|ESQ44328.1| hypothetical protein EUTSA_v10006420mg [Eutrema salsugineum]
Cluster_78555	0	0	0	0	0	0	0	gi|551557186|ref|XP_005765668.1| hypothetical protein EMIHUDRAFT_79785 [Emiliania huxleyi CCMP1516]_x0001_gi|551581819|ref|XP_005776389.1| hypothetical protein EMIHUDRAFT_79134 [Emiliania huxleyi CCMP1516]_x0001_gi|551603865|ref|XP_005783427.1| hypothetical protein EMIHUDRAFT_413798 [Emiliania huxleyi CCMP1516]_x0001_gi|551620832|ref|XP_005790932.1| hypothetical protein EMIHUDRAFT_79409 [Emiliani…
Cluster_3031	36	316.53	218.56	186.18	399.35	433.91	222.61	gi|922569297|ref|XP_013612962.1| PREDICTED: ATP-dependent zinc metalloprotease FtsH-like [Brassica oleracea var. oleracea]
Cluster_12659	0.32	0.05	0.14	0	0	0.1	0	gi|674885934|emb|CDY46643.1| BnaA07g10530D [Brassica napus]
Cluster_2211	0.17	32.44	0.02	19.66	0	42.26	14.27	gi|674925308|emb|CDY07951.1| BnaC03g35720D [Brassica napus]
Cluster_68022	1033.16	553.88	1393.7	334.57	607.85	630.32	674.95	#N/A
Cluster_20747	0.2	20.55	1.99	1.04	13.01	0.14	0.59	gi|923514920|ref|XP_013644696.1| PREDICTED: protein trichome birefringence-like 41 [Brassica napus]_x0001_gi|674912971|emb|CDY20089.1| BnaA01g29130D [Brassica napus]
Cluster_10086	1.41	7.56	0.42	0.71	0.34	0.1	0.83	gi|685280231|ref|XP_009131022.1| PREDICTED: uncharacterized acetyltransferase At3g50280-like [Brassica rapa]
Cluster_8865	2.07	2.09	1.16	0.45	2.68	0.31	0	gi|685337253|ref|XP_009105827.1| PREDICTED: probable choline kinase 1 [Brassica rapa]_x0001_gi|923667395|ref|XP_013649495.1| PREDICTED: probable choline kinase 1 [Brassica napus]_x0001_gi|674936917|emb|CDX96336.1| BnaA07g29470D [Brassica napus]
Cluster_63177	2.33	3.36	8.17	2.26	30.86	370.5	16.66	gi|674925654|emb|CDY07723.1| BnaA03g17880D [Brassica napus]
Cluster_27090	0	0.3	0.03	14.85	16.6	5.19	18.66	gi|674950274|emb|CDX83463.1| BnaA03g20430D [Brassica napus]
Cluster_42977	8.18	9.1	8.69	3.34	8.59	7.52	6.09	gi|674886451|emb|CDY46137.1| BnaA04g14250D [Brassica napus]
Cluster_77963	0.5	0.16	0	0.27	1.2	1.39	0.73	gi|10039641|gb|AAG12204.1|AF287482_5 Orf122 [Chlorobaculum tepidum]
Cluster_70378	30.16	3.84	0.41	0	18.86	0	0.38	gi|674959298|emb|CDX74003.1| BnaA03g30440D [Brassica napus]
Cluster_24844	0.03	3.07	0.92	22.52	1.56	0.08	2.15	gi|685287107|ref|XP_009134485.1| PREDICTED: protein YLS9-like [Brassica rapa]_x0001_gi|923547139|ref|XP_013735334.1| PREDICTED: protein YLS9-like [Brassica napus]_x0001_gi|674959675|emb|CDX74380.1| BnaA03g26670D [Brassica napus]
Cluster_30212	0	0.1	0.64	13.34	2.16	16.08	2.6	#N/A
Cluster_3291	7.24	7.59	7.64	7.8	8.58	7.92	0.07	gi|674872210|emb|CDY62013.1| BnaCnng38980D [Brassica napus]
Cluster_55321	186.28	3.05	21.46	3.17	99.12	9.43	9.16	#N/A
Cluster_70249	12.74	98.64	18.23	23.53	17.01	0.87	26.34	#N/A
Cluster_27232	1.35	12	1.3	2.1	10.98	2.78	4.16	gi|923628615|ref|XP_013749832.1| PREDICTED: mitotic apparatus protein p62 [Brassica napus]
Cluster_70800	38.24	33.41	4.1	18.52	6.71	10.12	13.73	#N/A
Cluster_42534	12.15	13.43	2.36	4.32	8.92	5.6	3.99	gi|922424265|ref|XP_013618208.1| PREDICTED: cyclin-H1-1 isoform X2 [Brassica oleracea var. oleracea]
Cluster_24739	14.31	4.24	17.27	61.29	7.59	10.94	12.5	gi|685282493|ref|XP_009132159.1| PREDICTED: uncharacterized protein LOC103856782 [Brassica rapa]
Cluster_77596	0	0.28	2.35	0	4.74	13.45	1.5	#N/A
Cluster_120164	4.77	11.05	0	0	1.34	0	13.42	gi|297828774|ref|XP_002882269.1| hypothetical protein ARALYDRAFT_477551 [Arabidopsis lyrata subsp. lyrata]_x0001_gi|297328109|gb|EFH58528.1| hypothetical protein ARALYDRAFT_477551 [Arabidopsis lyrata subsp. lyrata]
Cluster_64854	0	0	0	6.33	0	8.16	8.67	gi|923917842|ref|XP_013728336.1| PREDICTED: ras-related protein RABA5a-like [Brassica napus]_x0001_gi|923917844|ref|XP_013728337.1| PREDICTED: ras-related protein RABA5a-like [Brassica napus]
Cluster_45654	224.82	1.91	8.59	47.67	57.79	30.82	149.53	gi|685302996|ref|XP_009142204.1| PREDICTED: defensin-like protein 197 [Brassica rapa]_x0001_gi|923899298|ref|XP_013720149.1| PREDICTED: defensin-like protein 197 [Brassica napus]_x0001_gi|674902559|emb|CDY30418.1| BnaA04g25190D [Brassica napus]
Cluster_93953	2.54	1.9	4.47	7.7	40.56	12.07	4.48	gi|82621717|gb|ABB86533.1| hypothetical protein [uncultured Bacteroidetes bacterium 'SBI2-18 P41A3']
Cluster_13471	2.48	0.97	0.24	0.18	0	0.93	0.77	gi|923850514|ref|XP_013703819.1| PREDICTED: uncharacterized protein LOC106407495 isoform X1 [Brassica napus]_x0001_gi|674949836|emb|CDX83619.1| BnaC07g23590D [Brassica napus]
Cluster_2854	5.51	12.62	7.79	0.13	11.27	23.67	0	gi|922416924|ref|XP_013602099.1| PREDICTED: zinc finger CCCH domain-containing protein 18 [Brassica oleracea var. oleracea]_x0001_gi|923742501|ref|XP_013671703.1| PREDICTED: zinc finger CCCH domain-containing protein 18-like isoform X1 [Brassica napus]_x0001_gi|923742506|ref|XP_013671704.1| PREDICTED: zinc finger CCCH domain-containing protein 18-like isoform X2 [Brassica napus]
Cluster_107972	1.61	0	0	0	0	0	0.39	gi|923820173|ref|XP_013693864.1| PREDICTED: proline dehydrogenase 1, mitochondrial-like [Brassica napus]_x0001_gi|746696739|gb|AJD79212.1| proline dehydrogenase [Brassica napus]
Cluster_63626	6.9	1.19	2.51	1.53	5.29	1.98	1.61	gi|11386628|sp|O24332.1|DEF3_RAPSA RecName: Full=Defensin-like protein 3; AltName: Full=Cysteine-rich antifungal protein 3; Short=AFP3; Flags: Precursor [Raphanus sativus]_x0001_gi|1655685|emb|CAA65984.1| antifungal protein 3 [Raphanus sativus]
Cluster_21563	3.21	11.3	6.49	9.88	62.47	18.63	67.25	gi|922453673|ref|XP_013629372.1| PREDICTED: 50S ribosomal protein L3-1, chloroplastic [Brassica oleracea var. oleracea]
Cluster_45101	0	4.39	6.08	2.51	2.67	1.46	4.21	#N/A
Cluster_6512	7.75	115.21	4.79	21.16	40.46	37.24	24.27	gi|922499263|ref|XP_013587581.1| PREDICTED: root phototropism protein 3 [Brassica oleracea var. oleracea]
Cluster_71629	0	0.12	0	0.12	0	0	0	gi|727511751|ref|XP_010432169.1| PREDICTED: transcription factor BEE 2-like isoform X2 [Camelina sativa]
Cluster_33298	125.64	0	0	0	35.17	1.19	0	gi|685384129|ref|XP_009124272.1| PREDICTED: uncharacterized protein LOC103849210 isoform X2 [Brassica rapa]_x0001_gi|923784216|ref|XP_013682689.1| PREDICTED: uncharacterized protein LOC106387388 isoform X2 [Brassica napus]
Cluster_289	58.55	3.52	334.62	43.63	16.32	1.62	30.98	gi|923807396|ref|XP_013689613.1| PREDICTED: uncharacterized protein LOC106393458 [Brassica napus]
Cluster_71218	0	7.52	10.52	8.88	0.51	3096.21	9.22	gi|767851463|gb|AJT58570.1| polyprotein [Turnip mosaic virus]
Cluster_10521	5.44	4.41	4.86	13.7	5.67	8.02	21.17	gi|674964858|emb|CDX69320.1| BnaC01g01330D [Brassica napus]
Cluster_39924	7.79	3.91	11.65	1.83	9.15	68.24	18.15	gi|685345187|ref|XP_009108766.1| PREDICTED: uncharacterized protein LOC103834451 [Brassica rapa]_x0001_gi|922444921|ref|XP_013626678.1| PREDICTED: uncharacterized protein LOC106332733 [Brassica oleracea var. oleracea]_x0001_gi|923685140|ref|XP_013654859.1| PREDICTED: uncharacterized protein LOC106359763 [Brassica napus]_x0001_gi|923919958|ref|XP_013729293.1| PREDICTED: uncharacterized protein LOC…
Cluster_101066	30.35	12.93	2.07	2.67	0	7.93	4.37	gi|729351485|ref|XP_010543589.1| PREDICTED: non-symbiotic hemoglobin 2 [Tarenaya hassleriana]
Cluster_44204	2.29	0.14	0	0.05	0	0	0	#N/A
Cluster_84176	1.83	4.22	25.08	0.15	0	11.07	7.38	gi|674936479|emb|CDX96936.1| BnaC02g30740D [Brassica napus]
Cluster_61976	9.43	0.19	15.31	0.53	0	21.78	3.33	gi|674905642|emb|CDY27456.1| BnaC03g64960D [Brassica napus]
Cluster_98240	96.05	108.61	18.7	132.4	287.2	26.46	276.97	gi|685288029|ref|XP_009134963.1| PREDICTED: U-box domain-containing protein 9-like [Brassica rapa]
Cluster_7427	11.15	4.53	3.65	3.99	5.43	4.74	8.21	gi|685364087|ref|XP_009116256.1| PREDICTED: putative DNA-binding protein ESCAROLA [Brassica rapa]_x0001_gi|685364089|ref|XP_009116257.1| PREDICTED: putative DNA-binding protein ESCAROLA [Brassica rapa]_x0001_gi|685364091|ref|XP_009116258.1| PREDICTED: putative DNA-binding protein ESCAROLA [Brassica rapa]_x0001_gi|685364094|ref|XP_009116259.1| PREDICTED: putative DNA-binding protein ESCAROLA [Bras…
Cluster_14049	0.82	0.25	4.88	0.32	0.93	0.15	0.44	gi|674942769|emb|CDX90428.1| BnaA03g43530D [Brassica napus]
Cluster_15354	0	20.64	20.44	0.59	0	4.84	40.51	gi|674882632|emb|CDY49761.1| BnaA02g29100D [Brassica napus]
Cluster_6303	53.04	99.89	4.46	10.93	115.68	56.89	18.13	gi|923726838|ref|XP_013666761.1| PREDICTED: phosphatidylinositol/phosphatidylcholine transfer protein SFH1-like isoform X4 [Brassica napus]
Cluster_48711	0.27	0	0	0.72	2.73	10.65	17.69	#N/A
Cluster_58395	0.72	10.55	8.57	13.55	16.89	8.09	23.48	gi|672197143|ref|XP_008776996.1| PREDICTED: probable WRKY transcription factor 57 isoform X4 [Phoenix dactylifera]
Cluster_46520	0.07	0	11.21	2.04	0	0	0.16	gi|674937065|emb|CDX96484.1| BnaA07g30950D [Brassica napus]
Cluster_1138	2.37	8.2	6.31	5.87	35.5	35.65	7.03	gi|674877302|emb|CDY54713.1| BnaA09g52450D [Brassica napus]
Cluster_17709	8.92	6.45	0.38	0.42	4.46	10.91	0.61	#N/A
Cluster_50164	0	3.21	5.14	3.99	0	1926.17	4.78	gi|460837918|dbj|BAM99219.1| polyprotein [Turnip mosaic virus]
Cluster_93449	27.72	6.1	64.08	19.63	23.19	666.9	36.18	#N/A
Cluster_82511	63.94	23.23	4.97	9.74	34.08	0	8.33	gi|922441010|ref|XP_013625457.1| PREDICTED: histone H2B.10-like [Brassica oleracea var. oleracea]_x0001_gi|922441013|ref|XP_013625458.1| PREDICTED: histone H2B.10-like [Brassica oleracea var. oleracea]
Cluster_115974	0	0	0	0	0	0	0	#N/A
Cluster_4607	112.97	8.31	0.07	1.74	20.25	15.07	11.33	gi|922416481|ref|XP_013600461.1| PREDICTED: probable LRR receptor-like serine/threonine-protein kinase At4g26540 [Brassica oleracea var. oleracea]
Cluster_91912	10.93	410.55	335.68	93.75	23.09	124.75	27.14	gi|922501614|ref|XP_013588351.1| PREDICTED: uncharacterized protein LOC106296697 isoform X1 [Brassica oleracea var. oleracea]
Cluster_21828	1.54	7.07	22.63	0.12	4.76	8.04	10.06	#N/A
Cluster_99876	7.58	4.44	16.48	8.73	10.7	139.61	12.25	#N/A
Cluster_52541	0	0.21	0.07	0.36	0	0.21	0	gi|336362677|gb|EGN91373.1| hypothetical protein SERLA73DRAFT_67532, partial [Serpula lacrymans var. lacrymans S7.3]
Cluster_75034	4.06	8.37	1.69	0.5	2.8	12.58	8	gi|674942945|emb|CDX90604.1| BnaA03g41770D [Brassica napus]
Cluster_18073	27.27	0	0	0	0	0	0	gi|567217638|ref|XP_006412448.1| hypothetical protein EUTSA_v10024206mg [Eutrema salsugineum]_x0001_gi|557113618|gb|ESQ53901.1| hypothetical protein EUTSA_v10024206mg [Eutrema salsugineum]
Cluster_4478	9.1	6.86	0.32	2.08	2.47	1.85	0.85	gi|922535633|ref|XP_013598734.1| PREDICTED: acyltransferase-like protein At3g26840, chloroplastic [Brassica oleracea var. oleracea]
Cluster_48545	0	9.06	0.13	20.44	10.63	0.36	13.24	#N/A
Cluster_40919	1.69	5.82	27.29	21	58.25	26.44	133.08	#N/A
Cluster_62215	0.23	0	0	0	318.19	0	0	gi|695445350|ref|XP_009534205.1| hypothetical protein PHYSODRAFT_287468 [Phytophthora sojae]_x0001_gi|695467858|ref|XP_009539727.1| hypothetical protein PHYSODRAFT_291676 [Phytophthora sojae]_x0001_gi|348665049|gb|EGZ04885.1| hypothetical protein PHYSODRAFT_291676 [Phytophthora sojae]_x0001_gi|348671639|gb|EGZ11460.1| hypothetical protein PHYSODRAFT_287468 [Phytophthora sojae]
Cluster_57755	5.09	11.11	3.3	2.63	3.98	1.98	8.24	#N/A
Cluster_63581	139.59	31	16.47	58.6	43.3	12.24	39.04	gi|297821200|ref|XP_002878483.1| 60S ribosomal protein L7A [Arabidopsis lyrata subsp. lyrata]_x0001_gi|297324321|gb|EFH54742.1| 60S ribosomal protein L7A [Arabidopsis lyrata subsp. lyrata]
Cluster_32512	90.09	27.35	3.34	1.65	3.98	6.64	5.67	#N/A
Cluster_98218	4.64	3.39	5.8	13.12	0.93	1.24	14.6	#N/A
Cluster_83034	76.14	14.54	244.59	35.71	86.61	224.95	40.46	gi|685350546|ref|XP_009110774.1| PREDICTED: uncharacterized protein LOC103836284 [Brassica rapa]
Cluster_22213	15.31	1.08	0.08	20.94	0.33	0	0.07	gi|923536142|ref|XP_013716515.1| PREDICTED: uncharacterized protein LOC106420207 [Brassica napus]
Cluster_37255	0.33	0.04	0.74	0.08	173.57	0.2	0.06	gi|678336953|emb|CDW75723.1| UNKNOWN [Stylonychia lemnae]
Cluster_52228	112.87	227.49	99.3	37.9	95.47	1.3	77.84	#N/A
Cluster_38129	0.33	0	0	0	2.87	0.16	0	gi|674953677|emb|CDX80108.1| BnaA05g00480D [Brassica napus]
Cluster_8339	6.88	0	2.39	3.33	4.19	25.25	0	gi|674963675|emb|CDX69907.1| BnaA10g22560D [Brassica napus]
Cluster_14093	3.36	7.23	2.05	1.2	0.78	1.96	2.43	gi|922480129|ref|XP_013638026.1| PREDICTED: 4'-phosphopantetheinyl transferase gsp-like [Brassica oleracea var. oleracea]
Cluster_96510	1.89	0	0.32	0.26	0.97	27.98	0	gi|922565316|ref|XP_013610920.1| PREDICTED: putative L-type lectin-domain containing receptor kinase I.10 [Brassica oleracea var. oleracea]
Cluster_80172	0	1.21	0	25.56	0	0	0.47	gi|313840435|gb|EFS78149.1| hypothetical protein HMPREF9591_00001, partial [Propionibacterium acnes HL086PA1]
Cluster_21105	1.05	2.42	1.03	1.55	0.21	3	0.86	gi|923810948|ref|XP_013690866.1| PREDICTED: uncharacterized protein LOC106394857 [Brassica napus]_x0001_gi|923884852|ref|XP_013713979.1| PREDICTED: uncharacterized protein LOC106417775 [Brassica napus]_x0001_gi|674923463|emb|CDY09881.1| BnaC09g42800D [Brassica napus]
Cluster_13497	3.36	1.76	0.22	0.12	2.83	0.53	0.68	gi|922543447|ref|XP_013599486.1| PREDICTED: 3-ketoacyl-CoA synthase 3-like [Brassica oleracea var. oleracea]_x0001_gi|923920474|ref|XP_013729525.1| PREDICTED: 3-ketoacyl-CoA synthase 3-like [Brassica napus]_x0001_gi|674866933|emb|CDY66950.1| BnaCnng52900D [Brassica napus]
Cluster_83850	0.55	3.09	9.04	0.99	9.38	31.06	126.98	gi|922411255|ref|XP_013632883.1| PREDICTED: uncharacterized protein LOC106338457 [Brassica oleracea var. oleracea]
Cluster_44256	1.66	0	9.86	0	0	18.69	0	gi|674914419|emb|CDY18747.1| BnaC08g08690D [Brassica napus]
Cluster_24898	10.95	0.18	0	0	0	0	0.17	gi|922527792|ref|XP_013596710.1| PREDICTED: protein RNA-directed DNA methylation 3 [Brassica oleracea var. oleracea]
Cluster_50546	4.51	31.81	12.25	12.03	16.8	0.39	32.81	gi|685277461|ref|XP_009129681.1| PREDICTED: alpha/beta hydrolase domain-containing protein 17B-like [Brassica rapa]_x0001_gi|923831277|ref|XP_013697649.1| PREDICTED: alpha/beta hydrolase domain-containing protein 17B-like [Brassica napus]
Cluster_23551	107.18	13.08	0	0.35	11.82	8.4	7.34	gi|339275754|dbj|BAK48742.1| endochitinase [Brassica rapa subsp. chinensis]
Cluster_56760	2.34	10.8	5.39	5	13.2	7.04	3.69	gi|922536042|ref|XP_013598880.1| PREDICTED: uncharacterized protein LOC106306709 [Brassica oleracea var. oleracea]
Cluster_86325	20.66	0.17	1.84	1.13	0	0	0.27	gi|923682849|ref|XP_013654114.1| PREDICTED: uncharacterized protein LOC106358865 [Brassica napus]
Cluster_85482	1.78	0	0	0	0	1.71	0	#N/A
Cluster_63689	20.22	23	10.83	14.58	10.71	9.31	9.43	gi|685264248|ref|XP_009108785.1| PREDICTED: uncharacterized protein LOC103834467 [Brassica rapa]_x0001_gi|685264250|ref|XP_009108794.1| PREDICTED: uncharacterized protein LOC103834467 [Brassica rapa]_x0001_gi|923513000|ref|XP_013751635.1| PREDICTED: uncharacterized protein LOC106453995 [Brassica napus]_x0001_gi|923513003|ref|XP_013751643.1| PREDICTED: uncharacterized protein LOC106453995 [Brassic…
Cluster_88518	0.66	0	1.22	0	0	20.33	0.26	gi|685360288|ref|XP_009114652.1| PREDICTED: protein FIZZY-RELATED 1 [Brassica rapa]_x0001_gi|674946593|emb|CDX86737.1| BnaA09g21270D [Brassica napus]
Cluster_24414	93.74	284.35	174.47	102.32	248.18	19.01	619.18	gi|922528213|ref|XP_013596800.1| PREDICTED: CBL-interacting serine/threonine-protein kinase 25 [Brassica oleracea var. oleracea]_x0001_gi|923861531|ref|XP_013706648.1| PREDICTED: CBL-interacting serine/threonine-protein kinase 25-like [Brassica napus]_x0001_gi|455659391|gb|AGG35952.1| CBL-interacting protein kinase 25 [Brassica napus]_x0001_gi|674952925|emb|CDX80487.1| BnaC07g29570D [Brassica nap…
Cluster_80361	0	0.6	0.51	0.44	7	0.45	0	gi|924879263|gb|KOS36100.1| hypothetical protein ACN38_g13205 [Penicillium nordicum]
Cluster_63120	7.55	1.92	0.19	0	12.61	9.42	0	#N/A
Cluster_65407	4.34	0.31	0	0.2	0.89	0	0	gi|923666678|ref|XP_013649270.1| PREDICTED: sufE-like protein 2, chloroplastic [Brassica napus]
Cluster_73212	4.42	11.83	2.49	0.19	2.69	2.51	17.47	#N/A
Cluster_43789	1606.58	909.69	311.27	626.81	637.75	487.33	406.5	gi|922544787|ref|XP_013600183.1| PREDICTED: pinin-like [Brassica oleracea var. oleracea]
Cluster_43514	0	0.11	2.67	1.14	0.46	0.62	0.65	gi|922409966|ref|XP_013623671.1| PREDICTED: uncharacterized protein LOC106329532 [Brassica oleracea var. oleracea]_x0001_gi|923822588|ref|XP_013694782.1| PREDICTED: uncharacterized protein LOC106398822 [Brassica napus]
Cluster_25956	151.36	121.74	323.43	237.39	173.53	170.13	172.73	gi|923508929|ref|XP_013738909.1| PREDICTED: ATPase 1, plasma membrane-type-like [Brassica napus]_x0001_gi|674870218|emb|CDY64741.1| BnaCnng44750D [Brassica napus]
Cluster_4431	0.25	11.81	49.87	115.35	52.18	155.52	163.01	gi|922557809|ref|XP_013606999.1| PREDICTED: flavonoid 3'-monooxygenase [Brassica oleracea var. oleracea]
Cluster_40009	6.29	15.91	3.35	0	6.93	8.16	5.08	gi|923830614|ref|XP_013697413.1| PREDICTED: formin-F-like [Brassica napus]_x0001_gi|674928565|emb|CDY04745.1| BnaC05g18440D [Brassica napus]
Cluster_107948	45.68	7.28	0	0	0	0.98	9.1	gi|567175449|ref|XP_006400435.1| hypothetical protein EUTSA_v10015085mg [Eutrema salsugineum]_x0001_gi|557101525|gb|ESQ41888.1| hypothetical protein EUTSA_v10015085mg [Eutrema salsugineum]
Cluster_66560	103.56	8.36	306.57	15.75	12.31	254.84	106.25	gi|567120789|ref|XP_006390225.1| hypothetical protein EUTSA_v10019152mg [Eutrema salsugineum]_x0001_gi|557086659|gb|ESQ27511.1| hypothetical protein EUTSA_v10019152mg [Eutrema salsugineum]
Cluster_93938	0	19.33	5.68	0.48	0.84	0	2.4	gi|685280374|ref|XP_009131093.1| PREDICTED: serine/threonine-protein kinase SRK2G [Brassica rapa]
Cluster_51151	3.94	1.96	1.85	8.12	3.25	0.6	2.14	gi|685300707|ref|XP_009141072.1| PREDICTED: phospholipase A1-Igamma2, chloroplastic [Brassica rapa]
Cluster_7532	54.51	14.23	6.34	1.81	6.07	0.75	3.42	gi|922456254|ref|XP_013630205.1| PREDICTED: GRR1-like protein 1 [Brassica oleracea var. oleracea]
Cluster_28081	11.3	3.86	6.31	2.81	0.87	0	1.22	gi|674921880|emb|CDY11538.1| BnaA09g41040D [Brassica napus]
Cluster_54298	24.62	16	6.84	3.81	14.68	27.05	0.41	gi|922455189|ref|XP_013629870.1| PREDICTED: F-box protein At4g22390-like [Brassica oleracea var. oleracea]_x0001_gi|923540676|ref|XP_013728875.1| PREDICTED: F-box protein At4g22390-like [Brassica napus]
Cluster_40361	0	3.25	0.27	5.06	12.4	0.49	0.69	gi|567169814|ref|XP_006398773.1| hypothetical protein EUTSA_v10013851mg [Eutrema salsugineum]_x0001_gi|557099863|gb|ESQ40226.1| hypothetical protein EUTSA_v10013851mg [Eutrema salsugineum]
Cluster_41414	63.4	31.3	38.92	7.21	24.02	11.32	26.03	gi|923889657|ref|XP_013716007.1| PREDICTED: ABC transporter F family member 1 [Brassica napus]
Cluster_45405	0	0	17.33	0.8	4.86	4.81	0	gi|922545298|ref|XP_013600438.1| PREDICTED: zinc finger BED domain-containing protein DAYSLEEPER-like isoform X2 [Brassica oleracea var. oleracea]
Cluster_13598	491.35	755.57	120.47	133.8	1400.81	2211.27	569.4	gi|923706657|ref|XP_013661229.1| PREDICTED: neurofilament medium polypeptide-like [Brassica napus]
Cluster_42110	0	0	0	42.76	6	0	0.24	gi|922549985|ref|XP_013602979.1| PREDICTED: pentatricopeptide repeat-containing protein At1g02370, mitochondrial-like [Brassica oleracea var. oleracea]
Cluster_35906	1.17	15.48	0.14	4.24	7.27	0	0.66	gi|674954135|emb|CDX79256.1| BnaC06g20470D [Brassica napus]
Cluster_39864	0	0.05	0.47	0.22	0.52	0	0.16	gi|685299893|ref|XP_009140691.1| PREDICTED: uncharacterized protein LOC103864682 [Brassica rapa]_x0001_gi|674897566|emb|CDY35346.1| BnaA04g15010D [Brassica napus]
Cluster_29959	0	0.72	44.18	27.91	29.18	387.44	26.16	gi|922536018|ref|XP_013598871.1| PREDICTED: uncharacterized protein LOC106306702 [Brassica oleracea var. oleracea]
Cluster_35147	0	0	0.12	0.23	0	0	0	gi|685382488|ref|XP_009123708.1| PREDICTED: uncharacterized protein LOC103848580 [Brassica rapa]_x0001_gi|923670417|ref|XP_013650480.1| PREDICTED: uncharacterized protein LOC106354997 [Brassica napus]
Cluster_31663	44.71	17.71	6.67	11.3	8.1	2.84	9.79	gi|923743412|ref|XP_013671950.1| PREDICTED: probable RNA-dependent RNA polymerase 5 isoform X3 [Brassica napus]
Cluster_41257	220.16	36.35	44.17	165.39	93.39	56.33	140.68	gi|922453808|ref|XP_013629414.1| PREDICTED: nascent polypeptide-associated complex subunit alpha-like protein 1 [Brassica oleracea var. oleracea]
Cluster_96324	1.48	0.61	0	0.2	0	1.8	0.28	#N/A
Cluster_633	0.98	5.36	3.58	3.16	2.62	1.83	0.54	gi|685312709|ref|XP_009146927.1| PREDICTED: uncharacterized protein LOC103870541 [Brassica rapa]
Cluster_111065	4.77	0.6	2.56	1.38	37.95	10.79	1.16	gi|342926033|gb|EGU94755.1| hypothetical protein HMPREF9349_05376 [Escherichia coli MS 79-10]
Cluster_56300	16.14	1.2	0	5.35	2.32	9.76	3.54	#N/A
Cluster_113586	7.72	23.44	14.43	25.95	26.34	33.74	16.92	gi|685351741|ref|XP_009111279.1| PREDICTED: translocase of chloroplast 159, chloroplastic [Brassica rapa]
Cluster_18917	13.29	0.66	6.46	0.86	4.63	11.03	2.2	gi|922502682|ref|XP_013588688.1| PREDICTED: synaptonemal complex protein 1-like isoform X2 [Brassica oleracea var. oleracea]
Cluster_59868	31.58	45.65	72.49	115.88	39.77	68.82	11.09	gi|42565125|ref|NP_188924.3| transmembrane emp24 domain-containing protein p24beta3 [Arabidopsis thaliana]_x0001_gi|75273406|sp|Q9LIL4.1|P24B3_ARATH RecName: Full=Transmembrane emp24 domain-containing protein p24beta3; AltName: Full=p24 family protein beta2; Short=p24beta2; AltName: Full=p24 family protein beta3; Short=p24beta3; Flags: Precursor_x0001_gi|11994713|dbj|BAB03029.1| coated vesicle me…
Cluster_25196	21.95	0	0	0	0.24	0.07	0	#N/A
Cluster_35236	7.49	9.09	0	0	1.95	12.09	0	gi|923864506|ref|XP_013707629.1| PREDICTED: ABC transporter C family member 12-like isoform X2 [Brassica napus]
Cluster_45257	0.41	0.78	1.04	3.77	1.42	12.19	10.2	#N/A
Cluster_269	3.99	5.89	3.43	14.27	41.14	6.52	10.5	gi|674958111|emb|CDX75503.1| BnaA01g01990D [Brassica napus]
Cluster_40243	0.17	0	0.26	21.52	0	0.55	0.32	gi|922491406|ref|XP_013585122.1| PREDICTED: uncharacterized protein LOC106294053 [Brassica oleracea var. oleracea]_x0001_gi|922491409|ref|XP_013585123.1| PREDICTED: uncharacterized protein LOC106294053 [Brassica oleracea var. oleracea]_x0001_gi|922491412|ref|XP_013585124.1| PREDICTED: uncharacterized protein LOC106294053 [Brassica oleracea var. oleracea]_x0001_gi|922491415|ref|XP_013585125.1| PRE…
Cluster_14466	0.58	3.42	7.69	0.46	5.96	0.55	2.61	gi|685372241|ref|XP_009119728.1| PREDICTED: NAC domain-containing protein 2 [Brassica rapa]_x0001_gi|31322578|gb|AAP35054.1| NAC-domain protein 18 [Brassica napus]_x0001_gi|674943642|emb|CDX90054.1| BnaA10g00280D [Brassica napus]
Cluster_32473	21.78	17.02	2.38	13.62	7.87	2.9	64.52	gi|134943|sp|P29108.1|STAD_BRANA RecName: Full=Acyl-[acyl-carrier-protein] desaturase, chloroplastic; AltName: Full=Stearoyl-ACP desaturase; Flags: Precursor [Brassica napus]_x0001_gi|99831|pir||S23351 acyl-[acyl-carrier-protein] desaturase (EC 1.14.19.2) precursor - turnip_x0001_gi|17929|emb|CAA43294.1| acyl-[acyl-carrier-protein] desaturase [Brassica rapa]_x0001_gi|1279219|emb|CAA65990.1| acyl-…
Cluster_10910	1.7	1.37	1.34	3.17	6.04	0.22	3.11	gi|685289866|ref|XP_009135875.1| PREDICTED: transcription factor FAMA isoform X1 [Brassica rapa]_x0001_gi|923794790|ref|XP_013685446.1| PREDICTED: transcription factor FAMA isoform X1 [Brassica napus]
Cluster_7225	0.05	3.24	2.07	1.56	0.96	10.97	3.12	gi|923691104|ref|XP_013656613.1| PREDICTED: uncharacterized membrane protein At3g27390-like [Brassica napus]
Cluster_44363	6.19	5	5	12.12	6.5	1.3	6.59	gi|685327380|ref|XP_009102006.1| PREDICTED: uncharacterized protein LOC103828160 isoform X2 [Brassica rapa]_x0001_gi|923677932|ref|XP_013652672.1| PREDICTED: protein NUCLEAR FUSION DEFECTIVE 6, chloroplastic/mitochondrial-like isoform X1 [Brassica napus]_x0001_gi|923677944|ref|XP_013652675.1| PREDICTED: protein NUCLEAR FUSION DEFECTIVE 6, chloroplastic/mitochondrial-like isoform X1 [Brassica napu…
Cluster_108133	0.49	0	1.79	0	0	0.49	0	gi|674961585|emb|CDX71991.1| BnaC08g28830D [Brassica napus]
Cluster_5129	60.35	75.53	10.07	6.39	28.06	4.34	8.94	gi|923906984|ref|XP_013723448.1| PREDICTED: transcription factor MYC4 [Brassica napus]
Cluster_92854	326.3	268.74	14.3	110.8	169.45	98.94	43.33	#N/A
Cluster_42672	60.12	50.29	20.28	20.78	11.91	31.75	11.19	gi|567120655|ref|XP_006390188.1| hypothetical protein EUTSA_v10018320mg [Eutrema salsugineum]_x0001_gi|557086622|gb|ESQ27474.1| hypothetical protein EUTSA_v10018320mg [Eutrema salsugineum]
Cluster_16564	0	0	0	0.04	0.09	0.12	0	gi|500932255|ref|WP_012023705.1| transcription termination factor NusA [Flavobacterium johnsoniae]_x0001_gi|146153807|gb|ABQ04661.1| NusA antitermination factor [Flavobacterium johnsoniae UW101]
Cluster_61873	15.42	13.12	4.19	15.28	0	4.55	1.39	#N/A
Cluster_68005	50.61	0.11	66.59	0.11	0	0	0.34	gi|674920479|emb|CDY12739.1| BnaC04g29020D [Brassica napus]
Cluster_15765	11.26	3.23	0.1	0.17	3.88	2.1	1.76	gi|674945887|emb|CDX87382.1| BnaA07g34910D [Brassica napus]
Cluster_14057	128.83	64.08	1.23	15.01	16.72	8.75	2.5	gi|674900261|emb|CDY32701.1| BnaA02g07630D [Brassica napus]
Cluster_59720	20.31	16.03	0	0	0	0	11.43	gi|922554752|ref|XP_013605429.1| PREDICTED: transmembrane 9 superfamily member 1-like isoform X3 [Brassica oleracea var. oleracea]
Cluster_91055	0	7.8	0	0	4.91	3.28	10.85	gi|674887987|emb|CDY44733.1| BnaA05g28730D [Brassica napus]
Cluster_28501	212.71	545.2	322.97	393.62	270.32	329.7	250.08	gi|685384894|ref|XP_009124518.1| PREDICTED: LOW QUALITY PROTEIN: protein TsetseEP-like [Brassica rapa]
Cluster_19525	98.13	22.5	11.35	7.7	11.17	14.52	14.79	gi|685290719|ref|XP_009136320.1| PREDICTED: actin-depolymerizing factor 5 [Brassica rapa]_x0001_gi|923551654|ref|XP_013736823.1| PREDICTED: actin-depolymerizing factor 5 [Brassica napus]
Cluster_18278	15.04	6.59	0.33	0.28	4.72	2.77	1.25	gi|685272062|ref|XP_009127090.1| PREDICTED: uncharacterized protein LOC103851963 [Brassica rapa]_x0001_gi|674904217|emb|CDY28772.1| BnaA02g09640D [Brassica napus]
Cluster_90255	0	0	0.37	0.35	0	136.51	0	#N/A
Cluster_65691	48.35	35.51	59.39	23.74	26.45	21.84	24.75	#N/A
Cluster_63856	0.52	1.61	0.96	6.61	5.92	0	1.79	gi|399117414|emb|CCG20230.1| hypothetical protein KUM_1452 [Taylorella asinigenitalis 14/45]
Cluster_20121	19.15	5.87	5.02	2.13	2.17	0.34	7.02	gi|685304328|ref|XP_009142883.1| PREDICTED: probable 2-aminoethanethiol dioxygenase [Brassica rapa]
Cluster_54726	236.35	83.29	17.78	59.78	79.71	56.83	62.24	gi|674235240|gb|KFK28005.1| hypothetical protein AALP_AA8G459200 [Arabis alpina]
Cluster_5335	36.88	41.77	98.98	82.12	26.07	10.23	67.75	gi|674953573|emb|CDX80004.1| BnaA05g01520D [Brassica napus]
Cluster_78882	0	0	0.14	0	0	0	0	gi|923614165|ref|XP_013745188.1| PREDICTED: ankyrin repeat-containing protein At3g12360-like [Brassica napus]
Cluster_24252	0.74	4.96	0.37	1.8	0.97	1.76	1.75	#N/A
Cluster_76828	1.31	0.14	0.27	2.68	1.03	10.96	0	gi|923642412|ref|XP_013641715.1| PREDICTED: mediator of RNA polymerase II transcription subunit 15a-like isoform X2 [Brassica napus]_x0001_gi|923642415|ref|XP_013641716.1| PREDICTED: mediator of RNA polymerase II transcription subunit 15a-like isoform X2 [Brassica napus]_x0001_gi|923642419|ref|XP_013641717.1| PREDICTED: mediator of RNA polymerase II transcription subunit 15a-like isoform X2 [Bras…
Cluster_46669	0	1.64	0.3	1.32	7.86	0	36.31	gi|674899651|emb|CDY33280.1| BnaA01g19470D [Brassica napus]
Cluster_80035	1.75	0.72	0.29	0.71	0	2.52	1.39	gi|922429852|ref|XP_013620980.1| PREDICTED: geranylgeranyl diphosphate reductase, chloroplastic [Brassica oleracea var. oleracea]_x0001_gi|923913674|ref|XP_013726486.1| PREDICTED: geranylgeranyl diphosphate reductase, chloroplastic [Brassica napus]_x0001_gi|674890290|emb|CDY42418.1| BnaC02g22900D [Brassica napus]
Cluster_74214	0	0	0	15.38	2.04	0	0.47	gi|923514993|ref|XP_013644944.1| PREDICTED: stem-specific protein TSJT1-like [Brassica napus]
Cluster_119832	9.95	6.49	20.62	5.61	17.76	394.72	19.27	#N/A
Cluster_82285	29.6	0.31	0	0.16	0	0	0	#N/A
Cluster_18845	12.32	14.95	5.84	5.1	2.51	0	6.06	gi|674963984|emb|CDX70216.1| BnaA10g25650D [Brassica napus]
Cluster_51143	7.3	2.97	0.14	62.48	5.01	0	0.28	#N/A
Cluster_59937	0.84	24.48	8.8	10.88	16.58	28.04	17.21	gi|674916027|emb|CDY17237.1| BnaA05g09510D [Brassica napus]
Cluster_22489	10.34	2.42	0	0	0.66	0	5.94	gi|922436148|ref|XP_013623726.1| PREDICTED: cytochrome P450 705A5-like [Brassica oleracea var. oleracea]
Cluster_79163	0.84	0	3.35	1.02	2.92	27.14	6.57	#N/A
Cluster_93879	0	0	0	0	0	0	0	gi|685314178|ref|XP_009147685.1| PREDICTED: uncharacterized protein LOC103871210 isoform X4 [Brassica rapa]
Cluster_65567	0.75	0.51	3.06	8.04	20.54	0	0.99	gi|924879263|gb|KOS36100.1| hypothetical protein ACN38_g13205 [Penicillium nordicum]
Cluster_55039	0.48	2.65	2.76	2.71	7.21	3.26	2.69	#N/A
Cluster_17737	74.48	66.79	37.35	27.92	82.93	54.03	34.16	gi|922475616|ref|XP_013636470.1| PREDICTED: vacuolar cation/proton exchanger 1 [Brassica oleracea var. oleracea]_x0001_gi|923844939|ref|XP_013702054.1| PREDICTED: vacuolar cation/proton exchanger 1 isoform X1 [Brassica napus]_x0001_gi|674940194|emb|CDX93324.1| BnaC04g45720D [Brassica napus]
Cluster_31002	0.93	0.71	2.48	3.34	1.51	79.14	2.86	#N/A
Cluster_38298	4.44	3.7	2.1	6.15	4.28	11.53	1.72	gi|923904650|ref|XP_013722467.1| PREDICTED: chromatin assembly factor 1 subunit FAS1 [Brassica napus]
Cluster_12555	135.18	96.42	42.52	65.29	45.75	43.04	48.7	gi|923890281|ref|XP_013716280.1| PREDICTED: 1-aminocyclopropane-1-carboxylate oxidase homolog 3-like [Brassica napus]_x0001_gi|674927028|emb|CDY06221.1| BnaA09g49820D [Brassica napus]
Cluster_11486	28.05	10.47	42.6	27.73	27.84	6	21.03	gi|674963554|emb|CDX69786.1| BnaA10g21350D [Brassica napus]
Cluster_30805	179.54	339.66	209.74	71.11	361.8	68.62	157.99	gi|567149468|ref|XP_006416373.1| hypothetical protein EUTSA_v10009970mg, partial [Eutrema salsugineum]_x0001_gi|557094144|gb|ESQ34726.1| hypothetical protein EUTSA_v10009970mg, partial [Eutrema salsugineum]
Cluster_2437	16.52	5.82	30.77	6.92	33.49	24.32	16.51	gi|923886375|ref|XP_013714569.1| PREDICTED: metal-nicotianamine transporter YSL3-like [Brassica napus]_x0001_gi|923886377|ref|XP_013714570.1| PREDICTED: metal-nicotianamine transporter YSL3-like [Brassica napus]
Cluster_71219	30.52	44.04	99.41	50.46	28.24	279.9	53.41	#N/A
Cluster_89708	1.71	0.54	0	1.21	0.77	15.91	0	#N/A
Cluster_58789	0	0	0	0	0	0	0	gi|820782136|ref|WP_046744007.1| hypothetical protein [Kordia sp. MCCC 1A00726]
Cluster_8812	5.21	6	1.77	1.94	5.85	1.83	3.65	gi|923680540|ref|XP_013653413.1| PREDICTED: U5 small nuclear ribonucleoprotein 200 kDa helicase-like [Brassica napus]
Cluster_10765	14.28	21.32	10.68	24.02	3.64	0.85	14.58	gi|923680355|ref|XP_013653356.1| PREDICTED: RING-H2 finger protein ATL2-like [Brassica napus]_x0001_gi|674957698|emb|CDX75891.1| BnaC03g39740D [Brassica napus]
Cluster_104123	9.03	0	0	7.53	0	0.97	0.33	#N/A
Cluster_11608	1.4	14.56	0	19.45	0.2	0	5.34	gi|674885549|emb|CDY47022.1| BnaC02g42070D [Brassica napus]
Cluster_55328	2.98	0.08	32.64	16.55	8.4	5.6	13.88	gi|297831360|ref|XP_002883562.1| hypothetical protein ARALYDRAFT_479998 [Arabidopsis lyrata subsp. lyrata]_x0001_gi|297329402|gb|EFH59821.1| hypothetical protein ARALYDRAFT_479998 [Arabidopsis lyrata subsp. lyrata]
Cluster_12644	17.35	6.07	2.04	8.43	3.27	1.01	3.54	gi|923920319|ref|XP_013729454.1| PREDICTED: auxin response factor 5-like [Brassica napus]_x0001_gi|923920322|ref|XP_013729455.1| PREDICTED: auxin response factor 5-like [Brassica napus]
Cluster_23921	23.2	5.34	0.05	5.53	1.71	1.84	1.76	gi|923607331|ref|XP_013743093.1| PREDICTED: uncharacterized protein LOC106445975 [Brassica napus]_x0001_gi|674916246|emb|CDY16929.1| BnaC09g40560D [Brassica napus]
Cluster_16037	4.54	0.32	6.67	0.9	0.87	1.21	1.29	gi|923509862|ref|XP_013741555.1| PREDICTED: putative clathrin assembly protein At4g25940 [Brassica napus]_x0001_gi|674944196|emb|CDX89382.1| BnaA01g15110D [Brassica napus]
Cluster_33300	0.56	1.29	0	43.91	0.54	44.01	0.15	gi|674965974|emb|CDX68217.1| BnaA07g22570D [Brassica napus]
Cluster_3028	0.03	8.69	6.88	10.26	11.03	13.95	9.71	gi|674963680|emb|CDX69912.1| BnaA10g22610D [Brassica napus]
Cluster_9234	0.13	11.42	16.13	6.17	7.11	3.07	6.05	#N/A
Cluster_6309	0	0	0	0	2.46	0.79	0.15	gi|567209561|ref|XP_006409853.1| hypothetical protein EUTSA_v10017171mg [Eutrema salsugineum]_x0001_gi|557111022|gb|ESQ51306.1| hypothetical protein EUTSA_v10017171mg [Eutrema salsugineum]
Cluster_13976	13.08	56.27	9.97	29.48	20.17	13.41	27.39	gi|22854906|gb|AAN09808.1| COL1 protein [Brassica nigra]_x0001_gi|22854912|gb|AAN09811.1| COL1 protein [Brassica nigra]_x0001_gi|22854914|gb|AAN09812.1| COL1 protein [Brassica nigra]_x0001_gi|22854918|gb|AAN09814.1| COL1 protein [Brassica nigra]
Cluster_36884	81.94	24.22	20.65	67.44	13.54	8.09	49.3	gi|674926488|emb|CDY06809.1| BnaC01g09080D [Brassica napus]
Cluster_82850	1.07	0	0	0.15	0	0	0	gi|922466328|ref|XP_013633562.1| PREDICTED: protein usf [Brassica oleracea var. oleracea]
Cluster_21715	119.3	65.16	8.12	3.83	43.9	11.71	8.57	gi|685379180|ref|XP_009122325.1| PREDICTED: LOW QUALITY PROTEIN: ethylene-responsive transcription factor ERF106, partial [Brassica rapa]
Cluster_17696	0	0.61	0.09	0	0.39	0.37	0.1	gi|923531594|ref|XP_013698604.1| PREDICTED: E3 ubiquitin-protein ligase PUB22-like [Brassica napus]
Cluster_7386	0.39	0.44	0.24	0.07	0.59	0	0	gi|674963416|emb|CDX69648.1| BnaA10g19970D [Brassica napus]
Cluster_72175	21.99	0	0.09	0	0	0	0	gi|671775056|gb|AII99794.1| putative transposase [Sinapis alba]
Cluster_112910	16.64	5.16	75.71	70.4	25.46	23.14	45.12	#N/A
Cluster_57166	0.1	0	1.41	1.38	0	1.67	0	gi|923767355|ref|XP_013678531.1| PREDICTED: cytosolic endo-beta-N-acetylglucosaminidase 1-like isoform X1 [Brassica napus]
Cluster_9851	7.15	20.54	0.68	1.64	5.42	8.79	2.15	gi|922513965|ref|XP_013592419.1| PREDICTED: receptor-like protein kinase HSL1 [Brassica oleracea var. oleracea]
Cluster_3860	13.96	2.75	0.68	1.01	1.86	1.92	1.68	gi|922475952|ref|XP_013636587.1| PREDICTED: probable inactive receptor kinase At2g26730 [Brassica oleracea var. oleracea]
Cluster_99285	0	0	0.22	0.21	0	1.27	35.32	#N/A
Cluster_12451	10.26	3.63	0.74	4.27	2.24	1.2	1.52	gi|923873692|ref|XP_013710400.1| PREDICTED: probable receptor-like protein kinase At3g55450 isoform X2 [Brassica napus]_x0001_gi|674892565|emb|CDY40221.1| BnaA09g35030D [Brassica napus]
Cluster_42119	2.22	36.29	0.52	0.79	20.04	6	0.41	gi|674960768|emb|CDX72228.1| BnaC07g42500D [Brassica napus]
Cluster_33796	0.64	0.3	0.08	0	0.33	0	0.1	gi|685368493|ref|XP_009118159.1| PREDICTED: uncharacterized protein LOC103843210 [Brassica rapa]_x0001_gi|923926503|ref|XP_013732206.1| PREDICTED: stigma-specific STIG1-like protein 1 [Brassica napus]_x0001_gi|674898009|emb|CDY34816.1| BnaA09g47420D [Brassica napus]
Cluster_95734	33.97	9.35	3.19	0.2	6.3	0	0	#N/A
Cluster_14600	0.68	0.38	0.02	0.53	0.17	0	0.14	gi|685295043|ref|XP_009138410.1| PREDICTED: NAC domain-containing protein 7-like [Brassica rapa]_x0001_gi|685295045|ref|XP_009138411.1| PREDICTED: NAC domain-containing protein 7-like [Brassica rapa]
Cluster_33528	42.94	32.2	49.53	48.27	12.2	54.8	18.62	#N/A
Cluster_22312	3.78	10.9	11.21	4.43	7.74	2.65	5.83	gi|685353691|ref|XP_009112032.1| PREDICTED: uncharacterized protein LOC103837426 [Brassica rapa]
Cluster_66017	0	0.66	8.89	0	0.45	1.21	13.55	#N/A
Cluster_61747	0.19	9.81	2.69	15.22	2.83	2.31	31.06	#N/A
Cluster_28575	0	0	2.75	15.35	2.52	6.3	5.81	gi|674954970|emb|CDX78550.1| BnaA03g04620D [Brassica napus]
Cluster_22592	9.22	9.19	25.8	35.24	73.22	129.11	27.31	gi|685293264|ref|XP_009137537.1| PREDICTED: transmembrane ascorbate ferrireductase 1 [Brassica rapa]_x0001_gi|922515784|ref|XP_013593006.1| PREDICTED: transmembrane ascorbate ferrireductase 1 [Brassica oleracea var. oleracea]_x0001_gi|923555662|ref|XP_013738068.1| PREDICTED: transmembrane ascorbate ferrireductase 1 [Brassica napus]_x0001_gi|923862626|ref|XP_013707027.1| PREDICTED: transmembrane a…
Cluster_17632	23.11	13.89	11.45	24.93	25.65	26.51	19.23	gi|543862185|gb|AGV68673.1| PTL [Brassica rapa subsp. chinensis]
Cluster_1945	0.23	0.03	8.81	1.55	10.03	46.27	9.17	gi|674935669|emb|CDX97513.1| BnaA05g25660D [Brassica napus]
Cluster_16352	0	0.06	1.51	5.23	1.44	2.79	0	gi|674958932|emb|CDX74493.1| BnaA04g08960D [Brassica napus]
Cluster_15996	21.16	14.52	2.75	13.63	8.53	10.02	14.72	gi|923830963|ref|XP_013697541.1| PREDICTED: uncharacterized protein LOC106401550 isoform X1 [Brassica napus]
Cluster_61941	0.81	0.11	8.36	0.58	0	24.97	16.9	#N/A
Cluster_35106	1.82	1.4	0.2	1.16	6.39	9.22	4.89	gi|685270006|ref|XP_009126014.1| PREDICTED: potassium transporter 8 isoform X2 [Brassica rapa]
Cluster_48350	0.45	1.04	3.07	3.25	8.7	51.13	6.18	gi|674963734|emb|CDX69966.1| BnaA10g23150D [Brassica napus]
Cluster_32501	1.66	3.02	0.47	1.81	2.96	16.19	1.91	gi|923825289|ref|XP_013695659.1| PREDICTED: probable xyloglucan endotransglucosylase/hydrolase protein 25 [Brassica napus]
Cluster_48220	1.65	10.64	17.18	0.24	0	0	21.53	#N/A
Cluster_41868	0	0	0.3	0	0	52.31	2.69	#N/A
Cluster_50756	0.15	5.42	42.07	2.86	21.08	7.4	3.08	gi|31323256|gb|AAP44089.1| chlorophyll a/b binding protein [Brassica oleracea]
Cluster_20161	45.2	16.58	6.02	8.82	0	8.61	0.1	gi|922517495|ref|XP_013593561.1| PREDICTED: 40S ribosomal protein S19, mitochondrial-like [Brassica oleracea var. oleracea]_x0001_gi|923848647|ref|XP_013703283.1| PREDICTED: 40S ribosomal protein S19, mitochondrial-like [Brassica napus]
Cluster_110544	28.01	18.81	18.49	15.85	3.51	199.41	10.15	#N/A
Cluster_109998	0	1.82	0.28	6.27	6.97	0.8	1.01	gi|668344963|emb|CDW93815.1| conserved hypothetical protein [Thiomonas sp. CB2]
Cluster_30420	66.71	29.99	17.32	24.47	36.1	12.92	23.33	gi|685327574|ref|XP_009102087.1| PREDICTED: putative H/ACA ribonucleoprotein complex subunit 1-like protein 1 [Brassica rapa]
Cluster_89248	0	0	0	0	0	0.51	0	#N/A
Cluster_119148	0	0	0	0.33	0	0	0	#N/A
Cluster_26288	28.5	10.5	0.04	7.66	0	5.58	11.2	gi|923709746|ref|XP_013662089.1| PREDICTED: uncharacterized protein LOC106366955 [Brassica napus]
Cluster_116095	0	0	28.27	0.81	0	0	0	gi|923680462|ref|XP_013653388.1| PREDICTED: protein disulfide isomerase-like 1-1 [Brassica napus]_x0001_gi|923726087|ref|XP_013666548.1| PREDICTED: protein disulfide isomerase-like 1-1 [Brassica napus]_x0001_gi|674931928|emb|CDY01314.1| BnaA07g10870D [Brassica napus]
Cluster_58255	0	1.35	0.37	3.45	0	27.29	1.26	#N/A
Cluster_27262	0	2.51	37.64	338.52	128.46	36.47	84.9	gi|685376986|ref|XP_009121408.1| PREDICTED: glutathione S-transferase F12-like [Brassica rapa]_x0001_gi|923724137|ref|XP_013665958.1| PREDICTED: glutathione S-transferase F12-like [Brassica napus]_x0001_gi|674963163|emb|CDX69395.1| BnaA10g17440D [Brassica napus]
Cluster_45298	8.59	2.23	0.11	2.36	0	24.35	3.91	#N/A
Cluster_46797	0.23	1.01	4.15	3.46	0.59	2.13	1.66	gi|674915143|emb|CDY17951.1| BnaC03g30230D [Brassica napus]
Cluster_2962	0.92	80.99	13.71	86.89	0.94	4.08	10.31	gi|922546888|ref|XP_013601279.1| PREDICTED: uncharacterized protein LOC106308693 [Brassica oleracea var. oleracea]_x0001_gi|923869521|ref|XP_013709162.1| PREDICTED: uncharacterized protein LOC106412819 [Brassica napus]
Cluster_13793	653.33	193.3	0.94	7.49	438.38	12.2	36.05	gi|685305766|ref|XP_009143614.1| PREDICTED: glycine-rich cell wall structural protein 1.8 [Brassica rapa]
Cluster_89720	0	0	0.18	1.05	0	0.52	1.47	gi|923878552|ref|XP_013711934.1| PREDICTED: protein TRANSPARENT TESTA 12-like [Brassica napus]
Cluster_35027	9.54	2.04	2.51	4.59	0	1.22	2.98	gi|685293710|ref|XP_009137751.1| PREDICTED: uncharacterized protein LOC103861799 [Brassica rapa]_x0001_gi|685293712|ref|XP_009137752.1| PREDICTED: uncharacterized protein LOC103861799 [Brassica rapa]
Cluster_57362	36.96	39.68	4.24	4.23	10.12	10.75	1.8	gi|922536459|ref|XP_013598976.1| PREDICTED: lipase-like PAD4 [Brassica oleracea var. oleracea]_x0001_gi|923862458|ref|XP_013706966.1| PREDICTED: lipase-like PAD4 [Brassica napus]_x0001_gi|674904039|emb|CDY29081.1| BnaC07g32870D [Brassica napus]
Cluster_31777	4.22	1.62	0.68	0	0.33	0	0	gi|674855481|emb|CDY70766.1| BnaUnng04010D [Brassica napus]
Cluster_36662	244.35	933.64	1.5	1	1.01	5.33	2.82	#N/A
Cluster_24919	9.12	5.25	2.51	1.77	0.39	0.81	1.27	gi|923719783|ref|XP_013664623.1| PREDICTED: protein LURP-one-related 15-like [Brassica napus]_x0001_gi|674867540|emb|CDY66599.1| BnaAnng22510D [Brassica napus]
Cluster_43614	135.68	0.35	0.43	0	0	3.36	29.59	gi|674908879|emb|CDY24206.1| BnaC01g37860D [Brassica napus]
Cluster_20858	0	1.5	0	1.94	0	0	0.21	gi|923512870|ref|XP_013751290.1| PREDICTED: B3 domain-containing transcription repressor VAL2-like [Brassica napus]_x0001_gi|674960880|emb|CDX72340.1| BnaC07g43620D [Brassica napus]
Cluster_92547	0.23	0	0.76	1.44	5.77	0.85	0.26	gi|383341229|gb|EID19494.1| hypothetical protein HMPREF1043_0706 [Streptococcus anginosus subsp. whileyi CCUG 39159]
Cluster_29773	94.33	100.48	6.74	9.41	41.21	37.39	54.35	gi|922569851|ref|XP_013613245.1| PREDICTED: serine/threonine-protein kinase SRK2G-like isoform X2 [Brassica oleracea var. oleracea]
Cluster_53961	0.72	1.49	2.83	10.56	6.45	2.68	2.95	#N/A
Cluster_11489	0	3.35	2.57	10.2	3.64	4.65	7.15	gi|922431605|ref|XP_013621897.1| PREDICTED: trafficking protein particle complex subunit 12-like [Brassica oleracea var. oleracea]
Cluster_10167	5.69	26.72	8.48	0.67	5.69	87.86	4.61	gi|685275446|ref|XP_009128716.1| PREDICTED: probable aquaporin NIP5-1 [Brassica rapa]_x0001_gi|674907800|emb|CDY25253.1| BnaA02g22030D [Brassica napus]
Cluster_24695	1.59	1.77	5.26	3.48	10.24	3.65	5.45	gi|814071999|ref|YP_009123570.1| NADH-plastoquinone oxidoreductase subunit 2 (plastid) [Physalis peruviana]_x0001_gi|814072015|ref|YP_009123586.1| NADH-plastoquinone oxidoreductase subunit 2 (plastid) [Physalis peruviana]_x0001_gi|757173536|gb|AJN90351.1| NADH-plastoquinone oxidoreductase subunit 2 [Physalis peruviana]_x0001_gi|757173552|gb|AJN90367.1| NADH-plastoquinone oxidoreductase subunit 2 …
Cluster_101676	65.06	4.19	5.37	2.02	17.79	5.76	8.12	gi|18958245|dbj|BAB85601.1| metallothionein type 3 [Brassica juncea]
Cluster_6102	16.61	57.46	5.7	4.4	5.45	2.04	29.21	gi|685336866|ref|XP_009105687.1| PREDICTED: probable galacturonosyltransferase-like 9 [Brassica rapa]
Cluster_32686	13.5	4.27	8.2	10.27	1.71	3.02	2.97	gi|923530788|ref|XP_013696062.1| PREDICTED: uncharacterized protein LOC106400225 isoform X1 [Brassica napus]_x0001_gi|923530790|ref|XP_013696069.1| PREDICTED: uncharacterized protein LOC106400225 isoform X1 [Brassica napus]_x0001_gi|923530792|ref|XP_013696073.1| PREDICTED: uncharacterized protein LOC106400225 isoform X1 [Brassica napus]_x0001_gi|923530795|ref|XP_013696080.1| PREDICTED: uncharacte…
Cluster_40870	6.9	5.06	2.98	11.84	20.41	13.76	62.68	gi|685261663|ref|XP_009146587.1| PREDICTED: late embryogenesis abundant protein Lea5-like isoform X1 [Brassica rapa]_x0001_gi|923510537|ref|XP_013744011.1| PREDICTED: late embryogenesis abundant protein Lea5-like [Brassica napus]_x0001_gi|674910180|emb|CDY22889.1| BnaA01g18270D [Brassica napus]
Cluster_26061	3.47	0.77	0.35	6.95	4.87	41.52	7.32	gi|923861647|ref|XP_013706691.1| PREDICTED: protein argonaute 10-like isoform X3 [Brassica napus]_x0001_gi|923861649|ref|XP_013706692.1| PREDICTED: protein argonaute 10-like isoform X3 [Brassica napus]_x0001_gi|923861651|ref|XP_013706693.1| PREDICTED: protein argonaute 10-like isoform X3 [Brassica napus]
Cluster_57679	11.93	21.71	2.26	0.38	6.28	2.57	0.28	gi|923748056|ref|XP_013673355.1| PREDICTED: putative UDP-arabinose 4-epimerase 4, partial [Brassica napus]
Cluster_3488	1.84	4.94	1.11	0	0.08	2.5	4.2	gi|674920090|emb|CDY13054.1| BnaA09g17630D [Brassica napus]
Cluster_5346	0.67	1.42	0.08	0	0	0	0	gi|685267002|ref|XP_009122661.1| PREDICTED: probable pectinesterase/pectinesterase inhibitor 25 [Brassica rapa]
Cluster_92772	1.93	0.21	0.91	0.08	1.84	150.51	1.93	#N/A
Cluster_42388	55.09	16.57	5.45	7.23	20.11	55.14	4.75	gi|923753949|ref|XP_013675216.1| PREDICTED: uncharacterized protein LOC106379915 [Brassica napus]
Cluster_45866	64.56	46.59	42.81	56.11	4.71	11.6	12.12	gi|922518771|ref|XP_013593987.1| PREDICTED: E3 ubiquitin-protein ligase RNF8 isoform X3 [Brassica oleracea var. oleracea]
Cluster_24050	0	0.04	1.66	2.45	0	0.61	0	gi|674930852|emb|CDY02488.1| BnaA08g00950D [Brassica napus]
Cluster_3393	4.48	12.07	2.25	3.13	8.53	3.28	2.97	gi|685313437|ref|XP_009147307.1| PREDICTED: WEB family protein At3g02930, chloroplastic-like isoform X2 [Brassica rapa]
Cluster_13618	165.43	36.02	1.43	18.86	27.72	16.38	14.49	gi|674891257|emb|CDY41434.1| BnaA08g20360D [Brassica napus]
Cluster_119629	0.58	0	10.68	2.45	7.5	2.29	18.7	gi|923913614|ref|XP_013726457.1| PREDICTED: transcription initiation factor TFIID subunit 11-like [Brassica napus]_x0001_gi|674954509|emb|CDX78982.1| BnaA01g10490D [Brassica napus]
Cluster_3996	11.84	4.25	3.58	0.01	6.25	4.23	2.51	gi|685320774|ref|XP_009150426.1| PREDICTED: probable E3 ubiquitin-protein ligase ARI14 [Brassica rapa]_x0001_gi|923659308|ref|XP_013647055.1| PREDICTED: probable E3 ubiquitin-protein ligase ARI14 [Brassica napus]
Cluster_51981	3.69	25.97	18.95	18.37	85.49	22.42	20.84	gi|397911871|gb|AFO69203.1| ribosomal protein L10 (mitochondrion) [Gossypium hirsutum]
Cluster_16856	0	0.05	0	12.8	15.33	0.39	4.68	gi|674897946|emb|CDY35007.1| BnaA01g27270D [Brassica napus]
Cluster_35402	22.3	5.07	3.38	10.88	5.05	5.49	10.42	gi|685377227|ref|XP_009121519.1| PREDICTED: COX assembly mitochondrial protein 2 [Brassica rapa]_x0001_gi|923729589|ref|XP_013667614.1| PREDICTED: COX assembly mitochondrial protein 2-like [Brassica napus]_x0001_gi|674963246|emb|CDX69478.1| BnaA10g18270D [Brassica napus]
Cluster_755	12.15	0	0	0	0.23	0	2.01	gi|922465248|ref|XP_013633166.1| PREDICTED: zinc finger BED domain-containing protein RICESLEEPER 2-like [Brassica oleracea var. oleracea]
Cluster_42343	0	0	0.11	7.51	37.58	21.69	0	gi|923779142|ref|XP_013681534.1| PREDICTED: uncharacterized protein LOC106386199 [Brassica napus]
Cluster_5896	12.39	57.17	5.41	6.69	9.75	6.33	15.71	gi|674953821|emb|CDX79523.1| BnaC03g18590D [Brassica napus]
Cluster_24694	36.36	0.78	0	0	1.07	0	0.16	gi|685331182|ref|XP_009103448.1| PREDICTED: uncharacterized acetyltransferase At3g50280 [Brassica rapa]
Cluster_15607	3.83	70.86	285.11	134.81	507.56	165.79	136.43	gi|57014003|ref|YP_173474.1| hypothetical protein NitaMp137 [Nicotiana tabacum]_x0001_gi|56806639|dbj|BAD83540.1| hypothetical protein (mitochondrion) [Nicotiana tabacum]
Cluster_16743	12.02	33.32	1.84	2.96	10.79	8.26	3.41	gi|922467388|ref|XP_013633919.1| PREDICTED: transcription factor bHLH51-like [Brassica oleracea var. oleracea]_x0001_gi|923810530|ref|XP_013690745.1| PREDICTED: transcription factor bHLH51-like [Brassica napus]_x0001_gi|674940081|emb|CDX93211.1| BnaC04g46850D [Brassica napus]
Cluster_14287	7.48	1.29	0	0.87	1.41	0.12	0.1	gi|923871756|ref|XP_013709957.1| PREDICTED: uncharacterized protein LOC106413758 [Brassica napus]
Cluster_7252	109.39	69.6	16.03	6.58	36.88	24.1	22.89	gi|685363337|ref|XP_009115942.1| PREDICTED: lipase-like PAD4 [Brassica rapa]
Cluster_30685	0	14.32	8.65	17.29	0	73.42	0.26	gi|685304475|ref|XP_009142956.1| PREDICTED: protein IQ-DOMAIN 14-like [Brassica rapa]_x0001_gi|685304477|ref|XP_009142957.1| PREDICTED: protein IQ-DOMAIN 14-like [Brassica rapa]_x0001_gi|685304479|ref|XP_009142958.1| PREDICTED: protein IQ-DOMAIN 14-like [Brassica rapa]
Cluster_58085	240.79	460.15	473.55	1073.89	569.22	675.83	252.63	gi|20340251|gb|AAM19712.1|AF499725_1 plasma membrane intrinsic protein 1B-like protein [Eutrema halophilum]
Cluster_28954	6	5.51	15.92	2.5	9.66	6.57	2.84	gi|922574005|ref|XP_013615341.1| PREDICTED: probable disease resistance protein RPP1, partial [Brassica oleracea var. oleracea]
Cluster_18948	68.14	110.57	98.47	87.63	387.45	1328.58	270.18	gi|674878018|emb|CDY53983.1| BnaC09g53500D [Brassica napus]
Cluster_69806	0.26	1.04	4.73	2.87	2.16	29.49	1.89	#N/A
Cluster_25949	1.1	0.91	0.72	1.65	7.51	3.32	13.11	gi|922563934|ref|XP_013610238.1| PREDICTED: uncharacterized protein LOC106316923 [Brassica oleracea var. oleracea]_x0001_gi|923926562|ref|XP_013732233.1| PREDICTED: uncharacterized protein LOC106435856 [Brassica napus]_x0001_gi|674856441|emb|CDY70551.1| BnaCnng68810D [Brassica napus]
Cluster_3995	0	0.15	0.04	0.02	0	0.06	4.37	gi|685315523|ref|XP_009148379.1| PREDICTED: uncharacterized protein LOC103871829 [Brassica rapa]
Cluster_115912	0	33.16	3.96	26.25	0	0	0	#N/A
Cluster_21208	16.77	20.59	0	21.57	20.1	116.78	26.81	#N/A
Cluster_52829	0	0.07	0.07	0	0	0	0	#N/A
Cluster_35900	0	0.06	0	0	10.08	0	10.63	gi|923541068|ref|XP_013729841.1| PREDICTED: uncharacterized protein LOC106433556 [Brassica napus]_x0001_gi|923541072|ref|XP_013729852.1| PREDICTED: uncharacterized protein LOC106433564 [Brassica napus]_x0001_gi|674955183|emb|CDX78763.1| BnaA03g06750D [Brassica napus]
Cluster_39057	7.85	2.79	10.31	9.49	2.57	7.24	6.98	gi|922545820|ref|XP_013600702.1| PREDICTED: protein DEHYDRATION-INDUCED 19 homolog 2-like [Brassica oleracea var. oleracea]
Cluster_25224	10.68	3.15	0	0.19	1.11	0.32	0.75	gi|685342469|ref|XP_009107778.1| PREDICTED: putative caffeoyl-CoA O-methyltransferase At1g67980 [Brassica rapa]
Cluster_27371	6.29	6.25	1.22	6.99	11.67	25.12	0.92	gi|685283621|ref|XP_009132718.1| PREDICTED: uncharacterized protein LOC103857299 [Brassica rapa]_x0001_gi|923598656|ref|XP_013740428.1| PREDICTED: uncharacterized protein LOC106443405 [Brassica napus]
Cluster_45844	2.9	0.97	0.62	1.35	3.51	5.34	0	gi|685264795|ref|XP_009111657.1| PREDICTED: uncharacterized protein LOC103837077 [Brassica rapa]
Cluster_18510	9.05	37.34	21.74	182.85	29.72	24.6	91.7	gi|923643731|ref|XP_013642125.1| PREDICTED: probable peroxygenase 3 [Brassica napus]_x0001_gi|674915958|emb|CDY17168.1| BnaA05g10200D [Brassica napus]
Cluster_13201	0	16.58	1.24	1.81	2.32	4.65	3.76	gi|922425593|ref|XP_013618875.1| PREDICTED: uncharacterized protein LOC106325364 [Brassica oleracea var. oleracea]
Cluster_76156	76.07	11.98	1.13	2.91	1.73	2.3	6.26	gi|674958690|emb|CDX74934.1| BnaA05g06800D [Brassica napus]
Cluster_19881	2.93	0.98	0.59	7.1	3.53	1.17	3.73	gi|685336899|ref|XP_009105698.1| PREDICTED: potassium transporter 6 [Brassica rapa]_x0001_gi|685336901|ref|XP_009105699.1| PREDICTED: potassium transporter 6 [Brassica rapa]
Cluster_46737	195.11	114.93	83.93	69.31	66.33	83.04	16.04	gi|685261452|ref|XP_009145376.1| PREDICTED: plasminogen activator inhibitor 1 RNA-binding protein isoform X2 [Brassica rapa]_x0001_gi|685261454|ref|XP_009145384.1| PREDICTED: plasminogen activator inhibitor 1 RNA-binding protein isoform X2 [Brassica rapa]_x0001_gi|923902580|ref|XP_013721557.1| PREDICTED: plasminogen activator inhibitor 1 RNA-binding protein-like isoform X2 [Brassica napus]_x0001_…
Cluster_18663	17.47	0.04	0	0	0.19	0.32	0.03	gi|922570583|ref|XP_013613644.1| PREDICTED: uncharacterized protein LOC106319794 [Brassica oleracea var. oleracea]
Cluster_77633	0	1.85	2.43	0.16	2.17	6.64	42.38	#N/A
Cluster_31288	17.36	0.03	0.03	0	0	5.82	0	gi|923511729|ref|XP_013747462.1| PREDICTED: ubiquitin carboxyl-terminal hydrolase 13-like isoform X1 [Brassica napus]
Cluster_5133	9.6	7.2	16.38	293.84	8.87	68.34	38.32	gi|685259889|ref|XP_009137634.1| PREDICTED: trehalase [Brassica rapa]_x0001_gi|923873156|ref|XP_013710269.1| PREDICTED: trehalase-like [Brassica napus]_x0001_gi|923873158|ref|XP_013710270.1| PREDICTED: trehalase-like [Brassica napus]
Cluster_4635	0.29	1.16	2.85	15.44	0.3	2.04	2.62	gi|922421634|ref|XP_013616676.1| PREDICTED: low-temperature-induced 65 kDa protein-like [Brassica oleracea var. oleracea]
Cluster_16803	25.7	14.1	59.61	16.13	2.73	6.19	14.35	gi|674878104|emb|CDY53898.1| BnaA09g53050D [Brassica napus]
Cluster_26451	5.8	10.4	2.76	4.75	3.93	2.54	7.01	gi|685262259|ref|XP_009149752.1| PREDICTED: 50S ribosomal protein L9, chloroplastic [Brassica rapa]_x0001_gi|685262261|ref|XP_009149758.1| PREDICTED: 50S ribosomal protein L9, chloroplastic [Brassica rapa]_x0001_gi|922405881|ref|XP_013590095.1| PREDICTED: 50S ribosomal protein L9, chloroplastic [Brassica oleracea var. oleracea]_x0001_gi|922405885|ref|XP_013590165.1| PREDICTED: 50S ribosomal prote…
Cluster_12463	24.61	33.41	0.78	4.36	26.24	5.86	15.43	gi|923746799|ref|XP_013672936.1| PREDICTED: protein MIZU-KUSSEI 1-like [Brassica napus]
Cluster_98921	6.24	2.39	1.09	28.88	0.94	99.39	12.14	#N/A
Cluster_30410	22.77	19.04	0.56	1.42	3.79	5.49	1.84	gi|685337669|ref|XP_009105975.1| PREDICTED: uncharacterized protein LOC103831805 [Brassica rapa]_x0001_gi|674937039|emb|CDX96458.1| BnaA07g30690D [Brassica napus]
Cluster_106162	77.18	13.95	98.97	51.71	6.88	38.44	54.5	gi|821024389|ref|XP_012358188.1| PREDICTED: LOW QUALITY PROTEIN: uncharacterized protein LOC101179517, partial [Nomascus leucogenys]
Cluster_39162	93.35	117.08	16.35	7.47	107.86	15.84	33.93	gi|674874357|emb|CDY58995.1| BnaC08g49480D [Brassica napus]
Cluster_43610	0.8	7.67	0.14	0.06	0.48	3.71	0	gi|674958293|emb|CDX75685.1| BnaA01g00170D [Brassica napus]
Cluster_11768	5.74	6.98	0.05	0.05	3.16	7.22	19.55	gi|922435404|ref|XP_013623509.1| PREDICTED: UDP-glycosyltransferase 87A2-like [Brassica oleracea var. oleracea]_x0001_gi|922502539|ref|XP_013588648.1| PREDICTED: UDP-glycosyltransferase 87A2-like [Brassica oleracea var. oleracea]
Cluster_68876	10.82	22.53	13.37	10.79	4.36	138.6	13.76	gi|923505148|ref|XP_013664986.1| PREDICTED: serine/arginine repetitive matrix protein 1-like isoform X2 [Brassica napus]
Cluster_45626	0.07	0	0	0.11	0.25	0	0.16	gi|927401775|ref|XP_013946733.1| hypothetical protein TRIATDRAFT_255346 [Trichoderma atroviride IMI 206040]_x0001_gi|358399225|gb|EHK48568.1| hypothetical protein TRIATDRAFT_255346 [Trichoderma atroviride IMI 206040]
Cluster_113096	15.22	47.7	73.04	22.94	34.03	982.9	16.29	gi|703074217|ref|XP_010089761.1| Putative casein kinase II subunit beta-4 [Morus notabilis]_x0001_gi|587848059|gb|EXB38353.1| Putative casein kinase II subunit beta-4 [Morus notabilis]
Cluster_12314	18.56	0.4	3.96	1.65	1.92	4.64	1.39	gi|923643796|ref|XP_013642149.1| PREDICTED: probable protein phosphatase 2C 27 isoform X2 [Brassica napus]
Cluster_51065	0	0	0.12	0	32.18	0	0	gi|695467752|ref|XP_009539700.1| hypothetical protein PHYSODRAFT_356433 [Phytophthora sojae]_x0001_gi|695467869|ref|XP_009539730.1| hypothetical protein PHYSODRAFT_292717 [Phytophthora sojae]_x0001_gi|348665022|gb|EGZ04858.1| hypothetical protein PHYSODRAFT_356433 [Phytophthora sojae]_x0001_gi|348665052|gb|EGZ04888.1| hypothetical protein PHYSODRAFT_292717 [Phytophthora sojae]
Cluster_33652	11.96	10.75	3.94	7.71	7.17	0.98	0	gi|565348379|ref|XP_006341190.1| PREDICTED: SRSF protein kinase 1-like isoform X1 [Solanum tuberosum]
Cluster_23623	6.05	10.01	19.12	4.11	9.02	3.63	14.36	gi|922517471|ref|XP_013593553.1| PREDICTED: probable serine/threonine-protein kinase NAK [Brassica oleracea var. oleracea]_x0001_gi|923718934|ref|XP_013664383.1| PREDICTED: probable serine/threonine-protein kinase NAK [Brassica napus]_x0001_gi|674962344|emb|CDX71350.1| BnaC07g06290D [Brassica napus]
Cluster_52989	2.53	4.8	0.87	5.06	1.56	0.84	3.06	gi|923635005|ref|XP_013752069.1| PREDICTED: 50S ribosomal protein L31, chloroplastic-like [Brassica napus]_x0001_gi|674953447|emb|CDX79878.1| BnaA05g02780D [Brassica napus]
Cluster_51751	259.1	96.84	160.67	108.05	238.18	182.07	389.61	gi|685285170|ref|XP_009133493.1| PREDICTED: protein EARLY RESPONSIVE TO DEHYDRATION 15-like [Brassica rapa]_x0001_gi|923544629|ref|XP_013734474.1| PREDICTED: protein EARLY RESPONSIVE TO DEHYDRATION 15-like [Brassica napus]_x0001_gi|674897495|emb|CDY35413.1| BnaA03g19470D [Brassica napus]
Cluster_38839	5.22	23.18	7.1	0	3.08	65.03	1.62	#N/A
Cluster_48933	10.63	7.31	0.65	2.38	1.68	2.75	0.18	gi|674934041|emb|CDX99495.1| BnaC01g10570D [Brassica napus]
Cluster_40655	126.35	192.65	75.94	300.32	125.38	110.19	247.04	gi|923736952|ref|XP_013670064.1| PREDICTED: histone deacetylase HDT1 [Brassica napus]
Cluster_19335	10.43	0.99	1.98	0.31	17.3	1.31	0.44	gi|923792791|ref|XP_013684832.1| PREDICTED: protein SRG1-like [Brassica napus]_x0001_gi|923905032|ref|XP_013722640.1| PREDICTED: protein SRG1-like [Brassica napus]_x0001_gi|674924439|emb|CDY08970.1| BnaC08g12000D [Brassica napus]
Cluster_40595	9.33	14.69	3.73	19.44	11.24	24.59	14.12	gi|685349623|ref|XP_009110402.1| PREDICTED: mitochondrial import inner membrane translocase subunit TIM23-1-like [Brassica rapa]_x0001_gi|923776156|ref|XP_013680882.1| PREDICTED: mitochondrial import inner membrane translocase subunit TIM23-1-like [Brassica napus]_x0001_gi|923811646|ref|XP_013691067.1| PREDICTED: mitochondrial import inner membrane translocase subunit TIM23-1-like [Brassica napus…
Cluster_39283	58.97	0	0	0	0	0	0	gi|567173105|ref|XP_006399731.1| hypothetical protein EUTSA_v10015109mg [Eutrema salsugineum]_x0001_gi|557100821|gb|ESQ41184.1| hypothetical protein EUTSA_v10015109mg [Eutrema salsugineum]
Cluster_32259	44.57	52.32	13.82	40.67	19.05	20.01	12.01	#N/A
Cluster_8924	36.08	194.68	24.36	29.17	48.2	9.35	408.82	gi|923638534|ref|XP_013640419.1| PREDICTED: uncharacterized protein LOC106345785 [Brassica napus]_x0001_gi|923794065|ref|XP_013685204.1| PREDICTED: uncharacterized protein LOC106389483 [Brassica napus]
Cluster_13839	1.81	3.49	1.19	1.46	2.12	1.71	0.72	gi|922441370|ref|XP_013625571.1| PREDICTED: RING-H2 finger protein ATL51-like [Brassica oleracea var. oleracea]
Cluster_21561	46.33	2.33	6.45	48.51	11.08	110.59	16.28	gi|674879703|emb|CDY52459.1| BnaCnng22510D [Brassica napus]
Cluster_49123	33.84	24.94	8.47	20.56	0.7	0	11.63	gi|685294985|ref|XP_009138380.1| PREDICTED: probable serine/threonine-protein kinase Cx32, chloroplastic [Brassica rapa]_x0001_gi|923647305|ref|XP_013643273.1| PREDICTED: probable serine/threonine-protein kinase Cx32, chloroplastic [Brassica napus]_x0001_gi|674892121|emb|CDY40619.1| BnaA03g53440D [Brassica napus]
Cluster_38647	0.11	0.76	2.08	12.3	1.95	1.69	20.82	gi|685336275|ref|XP_009105456.1| PREDICTED: uncharacterized protein LOC103831312 [Brassica rapa]_x0001_gi|923676669|ref|XP_013652314.1| PREDICTED: uncharacterized protein LOC106357182 [Brassica napus]
Cluster_44762	6.35	4.56	9.57	9.29	7.45	5.13	6.67	gi|923506939|ref|XP_013717384.1| PREDICTED: chlorophyll a-b binding protein 8, chloroplastic-like [Brassica napus]_x0001_gi|674920308|emb|CDY12903.1| BnaA09g13710D [Brassica napus]
Cluster_46827	0.07	16.68	9.77	122.16	81.89	36.23	253.32	gi|922552111|ref|XP_013604043.1| PREDICTED: coumaroyl-CoA:anthocyanidin 3-O-glucoside-6''-O-coumaroyltransferase 1-like [Brassica oleracea var. oleracea]_x0001_gi|674946938|emb|CDX86660.1| BnaC08g00430D [Brassica napus]
Cluster_95892	5.89	1.82	1.43	0.19	0	35.93	0.28	#N/A
Cluster_70091	18.89	7.04	14	20.86	0	2.39	1.56	gi|396084208|gb|AFN84603.1| abscisic acid responsive elements-binding factor 4 [Eutrema salsugineum]
Cluster_7155	30.4	43.18	0.7	1.66	13.26	14.88	1.56	gi|685285502|ref|XP_009133659.1| PREDICTED: F-box/kelch-repeat protein At2g44130-like [Brassica rapa]
Cluster_117072	109.25	39.86	47.76	88.61	15.46	87.53	12.86	gi|685378718|ref|XP_009122108.1| PREDICTED: uncharacterized protein LOC103846850 isoform X2 [Brassica rapa]_x0001_gi|923905690|ref|XP_013722910.1| PREDICTED: uncharacterized protein LOC106426719 isoform X2 [Brassica napus]
Cluster_45351	0.14	1.5	0.38	0.16	0.73	0.49	0.31	#N/A
Cluster_14944	4.65	15.27	4.21	1.62	1.12	1.97	0.88	gi|685324039|ref|XP_009151664.1| PREDICTED: probable E3 ubiquitin-protein ligase DTX3 [Brassica rapa]_x0001_gi|923650308|ref|XP_013644195.1| PREDICTED: probable E3 ubiquitin-protein ligase DTX3 [Brassica napus]_x0001_gi|923650310|ref|XP_013644196.1| PREDICTED: probable E3 ubiquitin-protein ligase DTX3 [Brassica napus]_x0001_gi|674947136|emb|CDX86289.1| BnaA06g30060D [Brassica napus]
Cluster_88331	0	6.86	0	10.45	0	0	0	#N/A
Cluster_115029	84.12	3.5	14.96	19.6	5.37	457.89	4.66	#N/A
Cluster_2564	4610.3	5888.86	1485.42	4083.1	22.32	900.92	5982.94	gi|923908129|ref|XP_013723964.1| PREDICTED: uncharacterized protein LOC106427783 [Brassica napus]_x0001_gi|923909858|ref|XP_013724757.1| PREDICTED: uncharacterized protein LOC106428552 [Brassica napus]
Cluster_7754	91.9	42.16	7.24	6.77	23.03	59.61	3.02	gi|674870265|emb|CDY64699.1| BnaCnng44550D [Brassica napus]
Cluster_109519	2.99	0.27	0	1.08	2.37	0.79	0	gi|922521839|ref|XP_013595055.1| PREDICTED: shematrin-like protein 3 [Brassica oleracea var. oleracea]
Cluster_58698	2.02	1.09	37.36	23.68	11.18	12.25	0.74	gi|922469715|ref|XP_013634630.1| PREDICTED: trihelix transcription factor GT-4-like [Brassica oleracea var. oleracea]_x0001_gi|922469718|ref|XP_013634631.1| PREDICTED: trihelix transcription factor GT-4-like [Brassica oleracea var. oleracea]
Cluster_31754	0.64	0.07	2.66	0.17	1.22	0.2	0.48	#N/A
Cluster_45945	0.61	0	0.06	0	0.5	0	0.08	gi|922487918|ref|XP_013584120.1| PREDICTED: uncharacterized protein LOC106292994 [Brassica oleracea var. oleracea]
Cluster_65019	11.98	13.84	10.06	16.97	0	6.03	6.93	gi|922433333|ref|XP_013622783.1| PREDICTED: probable NADH dehydrogenase [ubiquinone] 1 alpha subcomplex subunit 5, mitochondrial [Brassica oleracea var. oleracea]
Cluster_82529	4.72	1.84	1.77	3.09	45.73	12.85	2.34	gi|642907208|emb|CDG40808.1| conserved hypothetical protein [Asaia platycodi SF2.1]
Cluster_64151	0.96	0.89	0	0	14.61	5.45	0	gi|390170458|emb|CCF86070.1| Glycerol-3-phosphate acyltransferase (fragment) [Nitrolancea hollandica Lb]
Cluster_31376	71.35	0	0	0	0	0	0	gi|685271080|ref|XP_009126578.1| PREDICTED: serine carboxypeptidase-like 47 [Brassica rapa]
Cluster_86588	0	0	0	0	0	0	0	gi|674229886|gb|KFK23671.1| hypothetical protein AALP_AAs59520U000100 [Arabis alpina]
Cluster_20643	13.28	7.66	3.5	6.69	0	3.1	0	gi|567148888|ref|XP_006416212.1| hypothetical protein EUTSA_v10008416mg [Eutrema salsugineum]_x0001_gi|557093983|gb|ESQ34565.1| hypothetical protein EUTSA_v10008416mg [Eutrema salsugineum]
Cluster_21786	2.12	0.88	1.34	0.46	1.39	5.29	5.14	gi|685277463|ref|XP_009129682.1| PREDICTED: uncharacterized protein LOC103854497 [Brassica rapa]
Cluster_43662	16.15	29.82	2.71	4.21	15.33	5.07	3.81	gi|685381275|ref|XP_009123224.1| PREDICTED: classical arabinogalactan protein 9 [Brassica rapa]
Cluster_38507	0	0	0.09	28.97	0	0	20.92	#N/A
Cluster_97246	0.4	0	0.42	33.38	17.46	26.21	10.38	#N/A
Cluster_13176	12.67	0	0	0.03	0.23	0	0	gi|922547184|ref|XP_013601459.1| PREDICTED: uncharacterized protein LOC106308901 [Brassica oleracea var. oleracea]
Cluster_59779	292.82	46.83	72.97	129.13	29.78	83.77	76.07	gi|657956785|ref|XP_008369879.1| PREDICTED: 60S ribosomal protein L36-3-like [Malus domestica]_x0001_gi|658058095|ref|XP_008364843.1| PREDICTED: 60S ribosomal protein L36-3-like [Malus domestica]_x0001_gi|694421842|ref|XP_009338754.1| PREDICTED: 60S ribosomal protein L36-3-like [Pyrus x bretschneideri]_x0001_gi|694421844|ref|XP_009338755.1| PREDICTED: 60S ribosomal protein L36-3-like [Pyrus x bre…
Cluster_39365	0	1.83	10.46	5.94	0	7.32	1.89	#N/A
Cluster_133	0.16	0.16	0.11	0.09	0.14	0.09	0.12	gi|685370160|ref|XP_009118883.1| PREDICTED: uncharacterized protein LOC103843855 [Brassica rapa]
Cluster_43582	26.41	28.36	20.85	0	19.64	17.72	42.2	gi|922549985|ref|XP_013602979.1| PREDICTED: pentatricopeptide repeat-containing protein At1g02370, mitochondrial-like [Brassica oleracea var. oleracea]
Cluster_83726	13.68	1.08	11.7	0.16	4.4	17.58	1.23	gi|110740236|dbj|BAF02016.1| hypothetical protein [Arabidopsis thaliana]
Cluster_65292	0	0	3.6	0	14.18	0	0	gi|674943329|emb|CDX90378.1| BnaA08g16060D [Brassica napus]
Cluster_68315	0	0	0	3.12	12.92	0	0	gi|922448543|ref|XP_013627735.1| PREDICTED: uncharacterized protein LOC106333895 [Brassica oleracea var. oleracea]
Cluster_17406	0.07	2.11	1.73	2.1	1.98	0.43	0.53	gi|923929211|ref|XP_013733419.1| PREDICTED: protein ECERIFERUM 1 [Brassica napus]
Cluster_13878	4.81	75.12	13.2	4.11	0	1.68	8.19	gi|685385048|ref|XP_009124573.1| PREDICTED: uncharacterized protein LOC103849563 [Brassica rapa]
Cluster_61355	29.56	78.77	17.49	84.9	44.43	208.34	16.43	gi|685266716|ref|XP_009121251.1| PREDICTED: protein YLS9 [Brassica rapa]
Cluster_3691	3.94	3.33	0.03	0.03	0.23	0	0	gi|685310137|ref|XP_009145674.1| PREDICTED: seco-amyrin synthase-like isoform X3 [Brassica rapa]
Cluster_66228	748.21	2211.3	118.42	337.38	1440.42	936.66	1161.63	gi|923662938|ref|XP_013648091.1| PREDICTED: extensin-3-like [Brassica napus]
Cluster_59221	19.72	0	6.39	13.23	6.52	7.35	13.13	gi|674924059|emb|CDY09117.1| BnaA02g05430D [Brassica napus]
Cluster_76834	0	0	1.08	1.18	1.17	14.36	0.55	#N/A
Cluster_55222	6.71	8.35	3.66	4.34	1.3	0.56	1.04	gi|923782686|ref|XP_013682326.1| PREDICTED: uncharacterized protein C24B11.05-like [Brassica napus]_x0001_gi|674963106|emb|CDX71109.1| BnaC03g11930D [Brassica napus]
Cluster_28235	0.53	0	0	0.03	0.27	0.18	0.09	gi|685356345|ref|XP_009113081.1| PREDICTED: putative disease resistance protein At4g11170 [Brassica rapa]_x0001_gi|923514848|ref|XP_013644467.1| PREDICTED: disease resistance protein TAO1-like [Brassica napus]_x0001_gi|923514850|ref|XP_013644478.1| PREDICTED: disease resistance protein TAO1-like [Brassica napus]
Cluster_83678	41.01	1.98	9.93	0.95	2.58	3.63	2.17	#N/A
Cluster_4065	0.19	0.06	6.03	9.11	4.68	7.27	6.97	#N/A
Cluster_51663	0.9	1.88	0.52	0.2	1.8	0.4	0.09	gi|7302765|gb|AAB86582.2| catalase [Raphanus sativus]
Cluster_46080	11.93	2.16	0.74	2.14	1.19	0	0	gi|922508475|ref|XP_013590671.1| PREDICTED: protein NUCLEAR FUSION DEFECTIVE 6, chloroplastic/mitochondrial-like [Brassica oleracea var. oleracea]_x0001_gi|923619623|ref|XP_013746980.1| PREDICTED: protein NUCLEAR FUSION DEFECTIVE 6, chloroplastic/mitochondrial-like [Brassica napus]
Cluster_91510	0	0	0.37	1.26	0.8	0	0	gi|923597061|ref|XP_013739929.1| PREDICTED: uncharacterized protein LOC106442838 [Brassica napus]
Cluster_16340	0	0	10.56	0	5.85	6.72	0.09	#N/A
Cluster_21017	2.71	3.54	5.24	5.39	1.15	3.71	0.38	gi|922561908|ref|XP_013609266.1| PREDICTED: transcription repressor OFP13 [Brassica oleracea var. oleracea]
Cluster_91472	103.28	1.8	0.28	0.43	66.55	0	0	gi|685366681|ref|XP_009117376.1| PREDICTED: glycine-rich RNA-binding protein GRP1A isoform X2 [Brassica rapa]_x0001_gi|923705658|ref|XP_013660941.1| PREDICTED: glycine-rich RNA-binding protein GRP1A isoform X2 [Brassica napus]_x0001_gi|923862719|ref|XP_013707061.1| PREDICTED: glycine-rich RNA-binding protein GRP1A isoform X2 [Brassica napus]
Cluster_13511	0	0	0	19.38	0	0	0.1	gi|922556436|ref|XP_013606316.1| PREDICTED: protein ROOT PRIMORDIUM DEFECTIVE 1 [Brassica oleracea var. oleracea]
Cluster_47798	0.52	0.79	1.8	1.15	2.92	0.89	0.25	gi|813214640|dbj|GAO47202.1| hypothetical protein G7K_1412-t1 [Saitoella complicata NRRL Y-17804]
Cluster_65231	0	0	0	0	11.92	0	0	gi|635365946|emb|CCI45708.1| unnamed protein product [Albugo candida]
Cluster_18308	0	3.68	0.04	1.95	9.91	4.09	2.17	#N/A
Cluster_58727	87.2	81.79	1.98	4.34	37.83	33.56	12.29	gi|923670983|ref|XP_013650664.1| PREDICTED: ethylene-responsive transcription factor RAP2-3-like [Brassica napus]
Cluster_795	1.63	1.92	7.81	12.32	7.15	4.38	14.17	gi|923625588|ref|XP_013748905.1| PREDICTED: phosphomethylpyrimidine synthase, chloroplastic [Brassica napus]_x0001_gi|674887195|emb|CDY45460.1| BnaA05g12410D [Brassica napus]
Cluster_23208	37.87	33.78	3.56	7	9.38	48.61	19.49	gi|923676477|ref|XP_013652259.1| PREDICTED: zinc finger protein 6-like [Brassica napus]
Cluster_20105	16.59	23.56	7.2	13.26	8.66	11.73	10.62	gi|674890933|emb|CDY41805.1| BnaC02g12160D [Brassica napus]
Cluster_83328	0	1.29	0	0.68	0	0.9	0.21	gi|923770034|ref|XP_013679275.1| PREDICTED: uncharacterized protein LOC106383760 [Brassica napus]
Cluster_98568	9.48	37.39	81.12	49.5	107.44	1027.36	78.44	gi|297837479|ref|XP_002886621.1| predicted protein [Arabidopsis lyrata subsp. lyrata]_x0001_gi|297332462|gb|EFH62880.1| predicted protein [Arabidopsis lyrata subsp. lyrata]
Cluster_43647	115.7	0.45	12.44	0.18	0	20.66	8.57	#N/A
Cluster_3142	194.44	182.14	26.84	254.28	50.18	82.27	148.74	gi|685294873|ref|XP_009138322.1| PREDICTED: arginine decarboxylase 2-like [Brassica rapa]
Cluster_91464	32.42	9.71	40.98	15.62	9.61	262.93	14.99	gi|674965215|emb|CDX67458.1| BnaA07g14980D [Brassica napus]
Cluster_103111	4.54	6.05	3.83	5.17	8.36	377.73	24.81	#N/A
Cluster_58310	6.44	13.71	46.85	7.87	21.47	410.6	47.03	gi|923816570|ref|XP_013692658.1| PREDICTED: protein TIME FOR COFFEE-like isoform X1 [Brassica napus]
Cluster_63280	716.5	626.74	1141.62	2266.84	2961.33	18985.1	1527.48	gi|567178738|ref|XP_006401391.1| hypothetical protein EUTSA_v10012832mg [Eutrema salsugineum]_x0001_gi|312282237|dbj|BAJ33984.1| unnamed protein product [Thellungiella halophila]_x0001_gi|557102481|gb|ESQ42844.1| hypothetical protein EUTSA_v10012832mg [Eutrema salsugineum]
Cluster_33096	0	0	1.61	2.39	0	0	0.15	gi|685278714|ref|XP_009130290.1| PREDICTED: uncharacterized protein LOC103855082 [Brassica rapa]
Cluster_50658	0	33.32	23.28	0.1	41.23	48.51	44.77	gi|674942574|emb|CDX90792.1| BnaA03g24720D [Brassica napus]
Cluster_70870	0	0	13.68	0	0	0	4.33	gi|685375661|ref|XP_009120872.1| PREDICTED: uncharacterized protein LOC103845739 [Brassica rapa]_x0001_gi|685375664|ref|XP_009120873.1| PREDICTED: uncharacterized protein LOC103845739 [Brassica rapa]_x0001_gi|923728755|ref|XP_013667354.1| PREDICTED: uncharacterized protein LOC106371798 [Brassica napus]_x0001_gi|674941003|emb|CDX92517.1| BnaA10g15560D [Brassica napus]
Cluster_103308	20.72	178.17	129.88	194.98	138.47	205.29	156.34	gi|674893059|emb|CDY39743.1| BnaA04g11100D [Brassica napus]
Cluster_92871	0	0	4.06	1.5	9.19	31.61	15.73	#N/A
Cluster_60397	31.79	1.74	0	15.94	0.54	0.7	4.06	gi|685373082|ref|XP_009120009.1| PREDICTED: tryptophan synthase beta chain 1, chloroplastic [Brassica rapa]_x0001_gi|923726757|ref|XP_013666735.1| PREDICTED: tryptophan synthase beta chain 1, chloroplastic [Brassica napus]
Cluster_107606	0	14.61	0	0	3.42	0	0	gi|685284003|ref|XP_009132904.1| PREDICTED: uncharacterized protein LOC103857469 [Brassica rapa]_x0001_gi|685284005|ref|XP_009132905.1| PREDICTED: uncharacterized protein LOC103857469 [Brassica rapa]_x0001_gi|674948726|emb|CDX84705.1| BnaA03g15250D [Brassica napus]
Cluster_29826	0.3	0.95	134.03	0.48	164.3	0.77	0.44	gi|923704251|ref|XP_013660526.1| PREDICTED: uncharacterized protein LOC106365625 isoform X1 [Brassica napus]_x0001_gi|674900883|emb|CDY32106.1| BnaC04g44600D [Brassica napus]
Cluster_10044	21.56	192.75	192.5	349.7	88.21	285.58	200.39	gi|685260741|ref|XP_009141839.1| PREDICTED: uncharacterized protein LOC103865744 [Brassica rapa]
Cluster_21816	32.66	21.68	0.08	0	1.41	56.95	0.64	gi|685367044|ref|XP_009117532.1| PREDICTED: tetraspanin-2-like [Brassica rapa]
Cluster_24407	13.13	11.58	6.24	11.52	5.14	0	9.31	gi|674934412|emb|CDX98849.1| BnaC09g49860D [Brassica napus]
Cluster_10608	2.13	15.63	12.57	20.89	10.63	2.03	10.5	gi|922459958|ref|XP_013631422.1| PREDICTED: probable dual-specificity RNA methyltransferase RlmN [Brassica oleracea var. oleracea]
Cluster_41623	0.24	28.09	68.33	26.04	2.79	2.83	3.6	gi|674963552|emb|CDX69784.1| BnaA10g21330D [Brassica napus]
Cluster_117311	0	3.59	12.57	0	0	0	0	#N/A
Cluster_22136	18.19	25.61	5.56	4.27	4.89	14.87	25.51	gi|685366925|ref|XP_009117475.1| PREDICTED: probable protein phosphatase 2C 58 isoform X1 [Brassica rapa]_x0001_gi|674919449|emb|CDY13863.1| BnaA09g43650D [Brassica napus]
Cluster_41184	0.06	2.88	0.93	0.05	0.85	23.67	0.19	gi|674914840|emb|CDY18313.1| BnaC09g30630D [Brassica napus]
Cluster_27838	23.93	25.62	1.12	5.43	11.2	0.05	7.61	gi|565442304|ref|XP_006283444.1| hypothetical protein CARUB_v10004491mg [Capsella rubella]_x0001_gi|482552149|gb|EOA16342.1| hypothetical protein CARUB_v10004491mg [Capsella rubella]
Cluster_24721	56.9	50.53	78.05	21.08	16.35	20.46	37.9	gi|923545851|ref|XP_013734888.1| PREDICTED: boron transporter 1-like [Brassica napus]_x0001_gi|294713688|gb|ADF30181.1| boron transporter [Brassica napus]_x0001_gi|294713704|gb|ADF30189.1| boron transporter [Brassica napus]
Cluster_17976	35.33	3.9	11.43	26.59	6.65	22.88	16.89	gi|922442178|ref|XP_013625833.1| PREDICTED: plant cysteine oxidase 1 [Brassica oleracea var. oleracea]_x0001_gi|923540747|ref|XP_013729057.1| PREDICTED: plant cysteine oxidase 1-like [Brassica napus]_x0001_gi|674962588|emb|CDX70591.1| BnaC03g06750D [Brassica napus]
Cluster_86285	0	6.6	1.17	1.62	0.72	0	1.14	gi|227438227|gb|ACP30603.1| disease resistance protein [Brassica rapa subsp. pekinensis]
Cluster_6540	5.01	1.94	0.93	0.51	1.98	1.52	7.31	gi|922428282|ref|XP_013620164.1| PREDICTED: probable serine/threonine-protein kinase At1g18390 isoform X2 [Brassica oleracea var. oleracea]
Cluster_50480	62.78	14.17	0.2	2.15	0.58	1.54	0.55	gi|923815448|ref|XP_013692270.1| PREDICTED: beta-glucosidase 33-like [Brassica napus]
Cluster_20239	0.58	1.51	5.38	0.35	3.38	65.41	1.23	gi|922406148|ref|XP_013596121.1| PREDICTED: zinc finger CCCH domain-containing protein 36-like [Brassica oleracea var. oleracea]_x0001_gi|922406152|ref|XP_013596188.1| PREDICTED: zinc finger CCCH domain-containing protein 36-like [Brassica oleracea var. oleracea]_x0001_gi|923880889|ref|XP_013712673.1| PREDICTED: zinc finger CCCH domain-containing protein 36-like [Brassica napus]
Cluster_12674	133.46	6.26	0.18	0.95	2.45	0.7	0.93	gi|685302293|ref|XP_009141856.1| PREDICTED: uncharacterized acetyltransferase At3g50280-like isoform X2 [Brassica rapa]
Cluster_26500	36.66	59.74	18.37	12.42	19.81	9.68	75.38	gi|685352080|ref|XP_009111418.1| PREDICTED: uncharacterized protein LOC103836871 [Brassica rapa]_x0001_gi|923704344|ref|XP_013660546.1| PREDICTED: uncharacterized protein LOC106365645 [Brassica napus]_x0001_gi|923704347|ref|XP_013660547.1| PREDICTED: uncharacterized protein LOC106365645 [Brassica napus]
Cluster_45802	19.15	5.6	0	0.45	6.97	3.16	0.86	gi|922525212|ref|XP_013596104.1| PREDICTED: vacuolar iron transporter homolog 1 [Brassica oleracea var. oleracea]_x0001_gi|923928255|ref|XP_013732991.1| PREDICTED: vacuolar iron transporter homolog 1 isoform X1 [Brassica napus]_x0001_gi|923928257|ref|XP_013732993.1| PREDICTED: vacuolar iron transporter homolog 1 isoform X2 [Brassica napus]_x0001_gi|674849676|emb|CDY71883.1| BnaCnng74920D [Brassic…
Cluster_9813	0	2.73	11.71	2.04	2.81	1.81	2.44	gi|674868109|emb|CDY66225.1| BnaAnng21810D, partial [Brassica napus]
Cluster_38815	7.75	1.02	5.01	0	3.13	10.15	3.27	#N/A
Cluster_19173	97.23	307.44	221.16	216.63	142.83	266.43	362.96	gi|674867926|emb|CDY66354.1| BnaA01g35060D [Brassica napus]
Cluster_44339	0.21	0.16	0	2.15	3.45	18.85	2.79	#N/A
Cluster_42635	57.92	96.55	21.51	18.62	13.66	13.59	7.48	gi|685264248|ref|XP_009108785.1| PREDICTED: uncharacterized protein LOC103834467 [Brassica rapa]_x0001_gi|685264250|ref|XP_009108794.1| PREDICTED: uncharacterized protein LOC103834467 [Brassica rapa]_x0001_gi|923513000|ref|XP_013751635.1| PREDICTED: uncharacterized protein LOC106453995 [Brassica napus]_x0001_gi|923513003|ref|XP_013751643.1| PREDICTED: uncharacterized protein LOC106453995 [Brassic…
Cluster_54294	0	2.53	6.81	4.08	0.33	0	10.54	#N/A
Cluster_85971	0	0	0	0	0	0	19.35	#N/A
Cluster_16344	311.73	172.79	85.51	60.63	126.53	144.25	86.52	gi|922548539|ref|XP_013602236.1| PREDICTED: uncharacterized protein LOC106309688 [Brassica oleracea var. oleracea]
Cluster_89500	11.2	4.17	14.43	24.69	1.69	4.5	7.69	gi|674962690|emb|CDX70693.1| BnaC03g07770D [Brassica napus]
Cluster_21026	1.74	1.07	3.47	1.67	2.33	5.07	2.62	gi|922426339|ref|XP_013619216.1| PREDICTED: glucuronoxylan 4-O-methyltransferase 1 [Brassica oleracea var. oleracea]
Cluster_35309	1.06	6.7	0.76	0.51	10.21	0	1.42	gi|674934345|emb|CDX99193.1| BnaA06g18840D [Brassica napus]
Cluster_554	19.74	2.71	3.88	1.6	0.78	1.74	5.53	gi|685314313|ref|XP_009147750.1| PREDICTED: uncharacterized protein LOC103871269 [Brassica rapa]
Cluster_2202	0.81	6.46	8.54	7.4	4.62	0	10.76	gi|923879614|ref|XP_013712254.1| PREDICTED: pre-mRNA-processing protein 40C-like [Brassica napus]
Cluster_2087	4.04	10.68	1.03	1.98	5.58	2.81	1.43	gi|923624851|ref|XP_013748685.1| PREDICTED: glutamate receptor 3.5 isoform X1 [Brassica napus]
Cluster_28295	34.86	30.25	0.05	2.82	12.64	4.43	18.69	gi|685284698|ref|XP_009133251.1| PREDICTED: peroxidase 22-like [Brassica rapa]_x0001_gi|923599277|ref|XP_013740612.1| PREDICTED: peroxidase 22-like [Brassica napus]
Cluster_41944	73.3	55.12	0.46	8.05	19.41	21.98	6.19	gi|922424739|ref|XP_013618450.1| PREDICTED: zinc finger protein HD1-like isoform X1 [Brassica oleracea var. oleracea]_x0001_gi|923912781|ref|XP_013726067.1| PREDICTED: zinc finger protein HD1-like isoform X1 [Brassica napus]
Cluster_31859	0.43	7.2	0.28	0.31	5.06	4.5	1.51	gi|923863770|ref|XP_013707409.1| PREDICTED: uncharacterized protein LOC106411239 [Brassica napus]
Cluster_50410	0.4	0.13	0	0.06	0	0.19	0	gi|923929191|ref|XP_013733411.1| PREDICTED: defensin-like protein 204 [Brassica napus]
Cluster_30568	0.45	0.1	0.31	0.04	0	0	0.5	#N/A
Cluster_86041	0.64	0.49	0.46	1.04	0.72	0	0	gi|923532531|ref|XP_013701116.1| PREDICTED: photosystem I reaction center subunit N, chloroplastic-like [Brassica napus]
Cluster_13068	11.97	14.14	12.47	15.71	3.32	0.88	19.6	gi|922430369|ref|XP_013621246.1| PREDICTED: probable protein phosphatase 2C 69 [Brassica oleracea var. oleracea]
Cluster_26539	0.28	0.2	0.12	0.29	0	0.08	0.08	gi|922430836|ref|XP_013621488.1| PREDICTED: cellulose synthase-like protein D2 [Brassica oleracea var. oleracea]
Cluster_52325	0.79	0.49	0.16	0.41	0.48	0	0.11	gi|923689847|ref|XP_013656217.1| PREDICTED: UDP-glycosyltransferase 73B1-like [Brassica napus]
Cluster_66185	0	0	2.36	3.68	10.58	1.21	9.99	gi|685366544|ref|XP_009117322.1| PREDICTED: serine carboxypeptidase-like 8 isoform X2 [Brassica rapa]
Cluster_97118	12.74	2.53	2.12	0	3.61	1.21	7.85	#N/A
Cluster_31246	12.34	4.15	4.33	3.91	0.9	1.81	0	gi|923542919|ref|XP_013733931.1| PREDICTED: actin-related protein 2/3 complex subunit 1A-like [Brassica napus]
Cluster_13951	6.04	17.21	1.07	0	1.06	0.91	1.34	gi|922498884|ref|XP_013587476.1| PREDICTED: uncharacterized protein LOC106295991 isoform X2 [Brassica oleracea var. oleracea]
Cluster_102076	0	4.16	4.94	0	0	23.11	0	#N/A
Cluster_6477	2.44	0.59	17.62	7.04	0.37	14.18	0.57	gi|685316857|ref|XP_009149035.1| PREDICTED: biorientation of chromosomes in cell division protein 1-like 1 isoform X3 [Brassica rapa]
Cluster_63727	0.9	0.73	3.41	23.64	1.7	0.57	0	gi|685359271|ref|XP_009114235.1| PREDICTED: mitogen-activated protein kinase 17-like [Brassica rapa]
Cluster_88781	0	4.67	0.24	2.58	0	0.7	1.32	gi|727568494|ref|XP_010456708.1| PREDICTED: uncharacterized protein LOC104738192 [Camelina sativa]
Cluster_11571	2.29	5.11	0.84	0.2	2.88	27.66	28.43	#N/A
Cluster_66764	49.48	16.15	3.01	5.6	11.54	15.46	1.02	gi|685320726|ref|XP_009150408.1| PREDICTED: neurofilament medium polypeptide-like isoform X3 [Brassica rapa]
Cluster_11538	24.15	0.36	0	0.56	1.16	0.55	0.45	gi|425893215|gb|AFY09823.1| R2R3 DNA binding transcription factor MYB28-2 [Brassica nigra]
Cluster_69764	1.04	1.63	1.26	2.61	0	1.66	2.41	gi|685297770|ref|XP_009139665.1| PREDICTED: photosystem I reaction center subunit XI, chloroplastic [Brassica rapa]_x0001_gi|674893086|emb|CDY39710.1| BnaA04g07250D [Brassica napus]
Cluster_94645	0.61	0.39	0.81	6.14	14.23	4.06	1.35	gi|260222398|emb|CBA31922.1| hypothetical protein Csp_D29540 [Curvibacter putative symbiont of Hydra magnipapillata]
Cluster_51961	0	0.16	0	0.07	0	0	0	gi|674957008|emb|CDX76367.1| BnaA08g10330D [Brassica napus]
Cluster_5409	38.46	8.75	0.38	4.19	5.97	0.4	2.12	gi|923625364|ref|XP_013748840.1| PREDICTED: uncharacterized protein LOC106451454 [Brassica napus]_x0001_gi|923895860|ref|XP_013718652.1| PREDICTED: uncharacterized protein LOC106422403 [Brassica napus]
Cluster_3769	1.19	1.42	0.32	0.29	0.77	0.67	0.32	gi|685267317|ref|XP_009123811.1| PREDICTED: probable L-type lectin-domain containing receptor kinase VI.1 [Brassica rapa]
Cluster_5475	0.11	0.22	0.46	0.04	0.4	0.13	0.04	gi|923708684|ref|XP_013661799.1| PREDICTED: cysteine-rich receptor-like protein kinase 41 [Brassica napus]
Cluster_28934	4.24	2.96	0	0.45	0	0	0	gi|922526798|ref|XP_013596473.1| PREDICTED: transcription factor bHLH92-like isoform X2 [Brassica oleracea var. oleracea]
Cluster_40378	214.58	19.59	14.97	6.48	13.73	46.24	8.15	gi|685360411|ref|XP_009114707.1| PREDICTED: EG45-like domain containing protein 2 isoform X1 [Brassica rapa]
Cluster_36204	1.36	16.67	0.87	4.09	3.66	11.83	5.04	gi|923915993|ref|XP_013727506.1| PREDICTED: uncharacterized protein LOC106431240 [Brassica napus]
Cluster_75958	0	1.31	1.81	2.96	2.29	31.68	2.89	#N/A
Cluster_17223	11.3	3.54	2.95	1.72	0	0	0.3	gi|685384020|ref|XP_009124233.1| PREDICTED: uncharacterized protein LOC103849179 [Brassica rapa]
Cluster_113025	60.31	0	3.63	0.16	0	11.09	2.02	gi|685363269|ref|XP_009115914.1| PREDICTED: uncharacterized protein LOC103841145 [Brassica rapa]
Cluster_50944	5.56	1.07	1.72	1.12	4.1	1.76	1.84	gi|54043095|gb|AAV28535.1| glycolate oxidase [Brassica napus]
Cluster_50096	2.16	3.86	2.1	14.16	4.73	1.36	4.29	gi|923515882|ref|XP_013646982.1| PREDICTED: chaperone protein dnaJ 6-like [Brassica napus]_x0001_gi|674881782|emb|CDY50567.1| BnaA01g30810D [Brassica napus]
Cluster_4147	10.07	10.06	4.56	3.12	4.31	0.6	5.82	gi|685361182|ref|XP_009115026.1| PREDICTED: vacuolar-sorting receptor 6 [Brassica rapa]
Cluster_24794	2.86	2.08	12.42	56.27	12.65	3.83	20.6	#N/A
Cluster_37403	0	0.09	0.09	0.13	0.37	0.25	0.12	gi|923872525|ref|XP_013710171.1| PREDICTED: acanthoscurrin-1-like [Brassica napus]_x0001_gi|674936006|emb|CDX97463.1| BnaC08g13280D [Brassica napus]
Cluster_13101	0.86	0.04	0.14	0.02	0.31	0.21	0.12	gi|922406510|ref|XP_013604766.1| PREDICTED: BAHD acyltransferase At5g47980-like [Brassica oleracea var. oleracea]
Cluster_59266	416.68	19.77	74.57	48.4	42.93	95.56	75.95	gi|674858490|emb|CDY70031.1| BnaAnng32380D [Brassica napus]
Cluster_29146	2.25	11.71	5.36	21.62	19.78	18.09	11.16	gi|685349679|ref|XP_009110423.1| PREDICTED: glutathione S-transferase U26 [Brassica rapa]_x0001_gi|922546042|ref|XP_013600805.1| PREDICTED: glutathione S-transferase U26 [Brassica oleracea var. oleracea]_x0001_gi|923785403|ref|XP_013682962.1| PREDICTED: glutathione S-transferase U26 [Brassica napus]_x0001_gi|923877926|ref|XP_013711740.1| PREDICTED: glutathione S-transferase U26 [Brassica napus]_x…
Cluster_1559	10.71	11.05	1.09	1.96	3.29	1.7	3.69	gi|685341410|ref|XP_009107398.1| PREDICTED: filament-like plant protein 6 [Brassica rapa]_x0001_gi|685341412|ref|XP_009107399.1| PREDICTED: filament-like plant protein 6 [Brassica rapa]
Cluster_5363	10.01	16.89	1.05	0.54	1.58	0.71	1.8	gi|923846492|ref|XP_013702571.1| PREDICTED: cysteine-rich receptor-like protein kinase 10 [Brassica napus]_x0001_gi|674921592|emb|CDY11551.1| BnaC06g31880D [Brassica napus]
Cluster_29583	1.06	0.95	9.21	0.13	0	0	14.97	gi|685379583|ref|XP_009122499.1| PREDICTED: uncharacterized protein LOC103847192 [Brassica rapa]_x0001_gi|674963688|emb|CDX69920.1| BnaA10g22690D [Brassica napus]
Cluster_4186	14.36	28.39	8.97	14.05	2.3	5.62	7.67	gi|674917527|emb|CDY15694.1| BnaA07g08650D [Brassica napus]
Cluster_45025	0.45	0	0	0.11	0	1.01	0.15	#N/A
Cluster_28183	0	19.27	4.04	2.87	3.9	7.01	0	#N/A
Cluster_16434	3.76	1.75	7.05	31.45	15.24	9.19	24.22	gi|685294070|ref|XP_009137924.1| PREDICTED: cinnamoyl-CoA reductase 2 [Brassica rapa]_x0001_gi|922517685|ref|XP_013593622.1| PREDICTED: cinnamoyl-CoA reductase 2 [Brassica oleracea var. oleracea]_x0001_gi|674960784|emb|CDX72244.1| BnaC07g42660D [Brassica napus]
Cluster_77187	25.87	6.28	2.33	0.27	1.71	0	7.85	#N/A
Cluster_28428	0	0.08	3.47	0	0.54	0	12.94	#N/A
Cluster_7390	0.1	0	0.26	0	0	0.45	0.23	gi|685297745|ref|XP_009139654.1| PREDICTED: serine carboxypeptidase-like 20 [Brassica rapa]_x0001_gi|923898078|ref|XP_013719621.1| PREDICTED: serine carboxypeptidase-like 20 [Brassica napus]
Cluster_44135	0	0.22	0	0.56	0	0	0	gi|685355027|ref|XP_009112571.1| PREDICTED: uncharacterized protein At4g30180 [Brassica rapa]
Cluster_55825	13.08	0.57	0.24	0	4.77	1.72	0.41	gi|674893740|emb|CDY39029.1| BnaA02g17180D [Brassica napus]
Cluster_8665	73.97	19.68	29.03	38.24	38.88	91.82	125.84	gi|923798142|ref|XP_013686472.1| PREDICTED: putative glycerol-3-phosphate transporter 1 [Brassica napus]_x0001_gi|923798144|ref|XP_013686473.1| PREDICTED: putative glycerol-3-phosphate transporter 1 [Brassica napus]_x0001_gi|923925203|ref|XP_013731612.1| PREDICTED: putative glycerol-3-phosphate transporter 1 [Brassica napus]_x0001_gi|923925205|ref|XP_013731613.1| PREDICTED: putative glycerol-3-ph…
Cluster_8917	2.19	2.6	0.32	4.38	2.87	1.7	1.95	gi|685343291|ref|XP_009108081.1| PREDICTED: xyloglucan galactosyltransferase KATAMARI1 [Brassica rapa]_x0001_gi|674905891|emb|CDY27112.1| BnaA08g07500D [Brassica napus]
Cluster_56752	0	0	7.92	0.87	2.9	42.95	0	#N/A
Cluster_27143	1.34	0.06	0.78	0	0	0.13	0.64	gi|685276390|ref|XP_009129159.1| PREDICTED: F-box protein At2g02240-like [Brassica rapa]
Cluster_24225	92.58	48.05	2.09	34.04	3.09	7.88	14.86	gi|922548795|ref|XP_013602378.1| PREDICTED: protein TIFY 11A-like [Brassica oleracea var. oleracea]
Cluster_28049	9.55	6.92	0.06	2.23	6.97	0.18	15.36	gi|922499876|ref|XP_013587791.1| PREDICTED: probable E3 ubiquitin-protein ligase HIP1 [Brassica oleracea var. oleracea]_x0001_gi|922499879|ref|XP_013587792.1| PREDICTED: probable E3 ubiquitin-protein ligase HIP1 [Brassica oleracea var. oleracea]_x0001_gi|922499882|ref|XP_013587793.1| PREDICTED: probable E3 ubiquitin-protein ligase HIP1 [Brassica oleracea var. oleracea]_x0001_gi|923896218|ref|XP_0…
Cluster_85521	4.52	0	0	1.59	0	21.24	1.79	#N/A
Cluster_40670	3.42	6.84	0.08	4.72	7.62	1.39	3.6	gi|922404693|ref|XP_013620323.1| PREDICTED: U-box domain-containing protein 9-like [Brassica oleracea var. oleracea]
Cluster_68003	0	0	7.85	8.95	0	5.06	0.32	#N/A
Cluster_103138	1.06	0.48	5.66	2.17	3.11	64.28	0	#N/A
Cluster_25752	4.03	12.35	36.91	18.76	18.98	13.78	17.43	#N/A
Cluster_37723	9.76	12.02	10.08	26.29	1.69	8.76	4.54	gi|922405171|ref|XP_013631538.1| PREDICTED: protein EXPORTIN 1B [Brassica oleracea var. oleracea]
Cluster_58370	6.91	38.97	9.37	1.95	21.3	24.02	76.49	gi|685363097|ref|XP_009115840.1| PREDICTED: receptor-like protein kinase FERONIA [Brassica rapa]_x0001_gi|685363100|ref|XP_009115841.1| PREDICTED: receptor-like protein kinase FERONIA [Brassica rapa]
Cluster_79828	2.68	6.22	0.62	11.1	3.13	11.27	5.53	gi|685287848|ref|XP_009134869.1| PREDICTED: uncharacterized protein LOC103859138 [Brassica rapa]_x0001_gi|923600284|ref|XP_013740928.1| PREDICTED: uncharacterized protein LOC106443928 [Brassica napus]
Cluster_1254	2.51	31.04	3.9	10.12	1.72	0	3.97	gi|923890035|ref|XP_013716167.1| PREDICTED: probable low-specificity L-threonine aldolase 1 [Brassica napus]_x0001_gi|923890038|ref|XP_013716168.1| PREDICTED: probable low-specificity L-threonine aldolase 1 [Brassica napus]
Cluster_30184	0	0.07	0.13	0	0	0	0	#N/A
Cluster_46148	14.53	5.54	0.54	0.35	0.5	0.18	1.5	gi|674964485|emb|CDX68947.1| BnaC01g05060D [Brassica napus]
Cluster_53815	0	47.19	0.34	0.32	0	49.91	0	gi|18410994|ref|NP_565124.1| Alba DNA/RNA-binding protein [Arabidopsis thaliana]_x0001_gi|15724324|gb|AAL06555.1|AF412102_1 At1g76010/T4O12_22 [Arabidopsis thaliana]_x0001_gi|16226599|gb|AAL16210.1|AF428441_1 At1g76010/T4O12_22 [Arabidopsis thaliana]_x0001_gi|15809882|gb|AAL06869.1| At1g76010/T4O12_22 [Arabidopsis thaliana]_x0001_gi|21700865|gb|AAM70556.1| At1g76010/T4O12_22 [Arabidopsis thaliana…
Cluster_101243	0.84	16.21	0	0.8	0	0	0.62	gi|674930635|emb|CDY02575.1| BnaC02g08600D [Brassica napus]
Cluster_16237	16.17	14.51	8.69	34.33	8.59	6.73	4.6	gi|685372241|ref|XP_009119728.1| PREDICTED: NAC domain-containing protein 2 [Brassica rapa]_x0001_gi|31322578|gb|AAP35054.1| NAC-domain protein 18 [Brassica napus]_x0001_gi|674943642|emb|CDX90054.1| BnaA10g00280D [Brassica napus]
Cluster_70386	15.46	6.66	5.97	5.03	4.55	9.52	9.74	gi|923550841|ref|XP_013736566.1| PREDICTED: uncharacterized protein LOC106439626 [Brassica napus]_x0001_gi|923550843|ref|XP_013736567.1| PREDICTED: uncharacterized protein LOC106439626 [Brassica napus]_x0001_gi|674940296|emb|CDX92948.1| BnaA03g36700D [Brassica napus]
Cluster_47880	0	0	0	0.3	0	0	0	gi|545362891|ref|XP_005646644.1| hypothetical protein COCSUDRAFT_83496, partial [Coccomyxa subellipsoidea C-169]_x0001_gi|384248616|gb|EIE22100.1| hypothetical protein COCSUDRAFT_83496, partial [Coccomyxa subellipsoidea C-169]
Cluster_16894	10.78	9.17	8.83	16.88	10.28	9.83	12.69	gi|922446233|ref|XP_013627057.1| PREDICTED: uncharacterized protein LOC106333124 [Brassica oleracea var. oleracea]
Cluster_41389	19.36	0	0	0	0.4	0	0	gi|685362795|ref|XP_009115706.1| PREDICTED: uncharacterized protein LOC103840945 [Brassica rapa]_x0001_gi|674902355|emb|CDY30591.1| BnaAnng03660D [Brassica napus]
Cluster_119557	314.05	795.48	511.5	207.36	490.23	195.88	579.8	#N/A
Cluster_58802	0	19.87	54.13	53.58	23.3	0.57	0.32	gi|674913682|emb|CDY19450.1| BnaC04g11490D [Brassica napus]
Cluster_7586	19.56	25.04	27.13	47.18	17.76	9.63	49	gi|922467733|ref|XP_013634028.1| PREDICTED: probable WRKY transcription factor 23 [Brassica oleracea var. oleracea]_x0001_gi|923810778|ref|XP_013690818.1| PREDICTED: probable WRKY transcription factor 23 [Brassica napus]
Cluster_64077	0.87	2.61	33.74	31.61	7.73	131.15	21.87	#N/A
Cluster_91067	0.75	0.42	0	0	1.93	0	0	gi|923664239|ref|XP_013648515.1| PREDICTED: dnaJ protein ERDJ3B-like isoform X4 [Brassica napus]
Cluster_92896	0.23	3.02	2.11	0	0	0	2.34	#N/A
Cluster_9755	0.84	19.25	8.81	0.46	3.97	5	5.14	gi|923846492|ref|XP_013702571.1| PREDICTED: cysteine-rich receptor-like protein kinase 10 [Brassica napus]_x0001_gi|674921592|emb|CDY11551.1| BnaC06g31880D [Brassica napus]
Cluster_102851	7.77	8.38	11.02	56.98	10.33	166.23	13.68	#N/A
Cluster_47373	6.92	0.66	0.24	5.24	2.09	12.05	2.56	gi|922564082|ref|XP_013610311.1| PREDICTED: uncharacterized protein LOC106316990 [Brassica oleracea var. oleracea]_x0001_gi|923724517|ref|XP_013666073.1| PREDICTED: uncharacterized protein LOC106370625 [Brassica napus]_x0001_gi|674862021|emb|CDY69017.1| BnaCnng61420D [Brassica napus]
Cluster_15954	0	10.7	4.95	0.04	0	1.96	3.88	gi|674951824|emb|CDX82006.1| BnaC08g35950D [Brassica napus]
Cluster_16411	66.45	3.25	3.1	7.75	0.18	1.48	0	gi|922503525|ref|XP_013588958.1| PREDICTED: agamous-like MADS-box protein AGL97 [Brassica oleracea var. oleracea]
Cluster_18018	1.66	10.74	0.73	0.15	1.46	1.13	1.89	gi|923757731|ref|XP_013676262.1| PREDICTED: auxin-responsive protein SAUR32-like [Brassica napus]
Cluster_23203	2.74	1.02	0.79	13.09	0	0	0.75	gi|923834473|ref|XP_013698697.1| PREDICTED: monoglyceride lipase-like [Brassica napus]
Cluster_20492	21.38	51.38	5.5	3.42	16.55	4.29	5.12	gi|674878314|emb|CDY53722.1| BnaAnng12630D [Brassica napus]
Cluster_65286	0	0	0.1	0.2	0	0	0.28	gi|674955032|emb|CDX78612.1| BnaA03g05240D [Brassica napus]
Cluster_95959	7.86	1.34	2.09	0	2.74	0	0	gi|674910345|emb|CDY22730.1| BnaA08g05600D [Brassica napus]
Cluster_35305	6.69	45.71	10.42	18.89	47.41	7.22	14.62	gi|685380949|ref|XP_009123116.1| PREDICTED: patellin-2 [Brassica rapa]
Cluster_66478	18.83	0.21	0.68	0.1	0.49	1	0.87	#N/A
Cluster_11455	90.59	29.95	1.11	4.07	6.39	20.09	4.32	gi|674920313|emb|CDY12908.1| BnaA09g13660D [Brassica napus]
Cluster_120159	40.62	2.05	13.92	2.28	0	59.55	62.56	gi|923790201|ref|XP_013684087.1| PREDICTED: RNA polymerase II transcriptional coactivator KELP-like isoform X2 [Brassica napus]
Cluster_110044	86.6	85.12	0.28	25.61	31.16	0.8	103.98	#N/A
Cluster_90211	0	0.36	3.32	0.16	0	0	32.06	#N/A
Cluster_9984	7.54	0	1.34	0.07	23942.2	0	0.02	gi|161789850|gb|ABX79673.1| putative coat protein [Raphanus sativus cryptic virus 1]
Cluster_48555	31.97	0.06	0	0	0	0	0	gi|922410482|ref|XP_013626882.1| PREDICTED: multiprotein-bridging factor 1b-like [Brassica oleracea var. oleracea]
Cluster_9517	2.67	22.5	27.17	20.55	94.95	104.86	26.37	gi|112253917|ref|YP_717171.1| apocytochrome b [Brassica napus]_x0001_gi|37591119|dbj|BAC98921.1| apocytochrome b [Brassica napus]
Cluster_474	8.53	10.56	10.09	18.57	10.96	13.14	26.61	gi|923746668|ref|XP_013672899.1| PREDICTED: probable sphingolipid transporter spinster homolog 2 isoform X2 [Brassica napus]_x0001_gi|674949113|emb|CDX84532.1| BnaC03g49680D [Brassica napus]
Cluster_7484	12.87	42.81	2.84	20.66	15.62	14.95	36.11	gi|685307146|ref|XP_009144295.1| PREDICTED: root phototropism protein 2 [Brassica rapa]
Cluster_15790	0.05	0.12	11.88	18.93	64.38	64.49	31.73	#N/A
Cluster_28357	21.12	0	0	0.03	0.42	0	6.27	gi|923656877|ref|XP_013646374.1| PREDICTED: transcription factor bHLH148-like [Brassica napus]
Cluster_93576	124.94	113.81	91.52	47.85	82.77	740.01	174.52	#N/A
Cluster_31840	50.84	33.69	36.11	0.18	9.75	0.19	0	#N/A
Cluster_65225	0	0.59	8.93	0.49	4.31	7.05	0.55	gi|529085698|gb|EPZ62104.1| hypothetical protein H477_5704, partial [, partial [[Clostridium] sordellii ATCC 9714]
Cluster_91397	0	0	0.37	0.15	0	1.6	0	gi|297828592|ref|XP_002882178.1| hypothetical protein ARALYDRAFT_477371 [Arabidopsis lyrata subsp. lyrata]_x0001_gi|297328018|gb|EFH58437.1| hypothetical protein ARALYDRAFT_477371 [Arabidopsis lyrata subsp. lyrata]
Cluster_16156	19.8	9.76	0.84	4.16	2.4	0.74	0.07	gi|685384020|ref|XP_009124233.1| PREDICTED: uncharacterized protein LOC103849179 [Brassica rapa]
Cluster_2552	203.49	707.15	4.77	963.42	2661.94	3448.7	1644.05	gi|351727715|ref|NP_001238194.1| uncharacterized protein LOC100306140 [Glycine max]_x0001_gi|255627661|gb|ACU14175.1| unknown [Glycine max]
Cluster_35783	1.18	0.32	3.35	13.22	0.35	1.64	0.39	gi|685358288|ref|XP_009113824.1| PREDICTED: uncharacterized protein LOC103839083 [Brassica rapa]
Cluster_83120	22.52	25.41	0	0.16	1.38	8.45	0	gi|727470819|ref|XP_010517373.1| PREDICTED: coronatine-insensitive protein 1-like isoform X1 [Camelina sativa]_x0001_gi|727470821|ref|XP_010517375.1| PREDICTED: coronatine-insensitive protein 1-like isoform X2 [Camelina sativa]
Cluster_84187	0	0	0.16	19.73	0	0	0	#N/A
Cluster_12215	13.04	16.82	22.11	53.59	22.67	15.12	30.12	gi|685283546|ref|XP_009132684.1| PREDICTED: transcription factor bHLH137 [Brassica rapa]
Cluster_29999	0.7	1.08	0.58	0.38	0.85	0.56	0	gi|674912763|emb|CDY20399.1| BnaC02g24170D [Brassica napus]
Cluster_15356	4.65	0.04	0.29	0.41	4.11	0.64	1.08	gi|567123852|ref|XP_006391018.1| hypothetical protein EUTSA_v10018316mg [Eutrema salsugineum]_x0001_gi|567123856|ref|XP_006391019.1| hypothetical protein EUTSA_v10018316mg [Eutrema salsugineum]_x0001_gi|567123859|ref|XP_006391020.1| hypothetical protein EUTSA_v10018316mg [Eutrema salsugineum]_x0001_gi|557087452|gb|ESQ28304.1| hypothetical protein EUTSA_v10018316mg [Eutrema salsugineum]_x0001_gi|5…
Cluster_17294	0	8.86	1.29	0.56	0.68	0	0.64	#N/A
Cluster_68517	19.34	0.34	8.58	30.49	0.48	0.33	0.66	gi|922493051|ref|XP_013585630.1| PREDICTED: soluble inorganic pyrophosphatase 1 isoform X2 [Brassica oleracea var. oleracea]_x0001_gi|923827915|ref|XP_013696507.1| PREDICTED: soluble inorganic pyrophosphatase 1 [Brassica napus]_x0001_gi|674918014|emb|CDY15206.1| BnaC05g00850D [Brassica napus]
Cluster_34953	8.4	3.98	25.74	15.45	4.96	12	4.84	#N/A
Cluster_73855	23.65	9.58	2.4	6.25	13.71	13.8	8.28	#N/A
Cluster_49089	0.15	0.7	0.39	2.62	0	0.55	0.79	gi|922544640|ref|XP_013600104.1| PREDICTED: nuclear transcription factor Y subunit C-1 [Brassica oleracea var. oleracea]
Cluster_44221	3.89	67.25	62.89	92.83	186.05	34.84	157.21	gi|674879671|emb|CDY52493.1| BnaA01g36100D [Brassica napus]
Cluster_67129	0	0	14.12	0.63	7.85	2.03	6.41	#N/A
Cluster_57774	0	0	0	0	7.23	0	3.99	#N/A
Cluster_243	8.64	9.62	0.01	13.65	4.96	2.4	0.23	gi|923553675|ref|XP_013737471.1| PREDICTED: pentatricopeptide repeat-containing protein At5g25630-like isoform X2 [Brassica napus]
Cluster_11307	32.31	25.5	1.09	3.05	20.96	5.86	0	gi|922434037|ref|XP_013623084.1| PREDICTED: WEB family protein At2g38370 [Brassica oleracea var. oleracea]
Cluster_81761	0	0	0.45	0.29	1.3	0	0	gi|751721976|gb|KIM70950.1| hypothetical protein PILCRDRAFT_805525 [Piloderma croceum F 1598]
Cluster_90381	5.92	3.44	0.69	0	0	0	0	gi|567199169|ref|XP_006407057.1| hypothetical protein EUTSA_v10020855mg [Eutrema salsugineum]_x0001_gi|557108203|gb|ESQ48510.1| hypothetical protein EUTSA_v10020855mg [Eutrema salsugineum]
Cluster_18784	18.18	2.07	0.63	1.53	1.27	0	0.27	gi|922566821|ref|XP_013611709.1| PREDICTED: salicylate/benzoate carboxyl methyltransferase-like isoform X1 [Brassica oleracea var. oleracea]
Cluster_47686	0.27	12.8	6.06	16.26	6.82	28.23	11.71	gi|923547544|ref|XP_013735478.1| PREDICTED: cysteine-rich receptor-like protein kinase 40 isoform X2 [Brassica napus]_x0001_gi|923547549|ref|XP_013735480.1| PREDICTED: cysteine-rich receptor-like protein kinase 40 [Brassica napus]
Cluster_13233	17.87	14.92	3.1	8.73	6.36	11.73	6.87	gi|923506536|ref|XP_013705814.1| PREDICTED: triacylglycerol lipase 1 isoform X1 [Brassica napus]
Cluster_10866	16.23	1.88	0.92	13.11	3.72	1.2	7.09	gi|567120121|ref|XP_006390052.1| hypothetical protein EUTSA_v10018012mg [Eutrema salsugineum]_x0001_gi|557086486|gb|ESQ27338.1| hypothetical protein EUTSA_v10018012mg [Eutrema salsugineum]
Cluster_19082	0.33	188.36	202.77	166.41	80.26	85.82	293.56	gi|923825662|ref|XP_013695773.1| PREDICTED: RB1-inducible coiled-coil protein 1-like [Brassica napus]_x0001_gi|923828598|ref|XP_013696727.1| PREDICTED: RB1-inducible coiled-coil protein 1-like [Brassica napus]
Cluster_75949	1.43	5.64	11.28	11.33	1.14	0	1.08	gi|923896489|ref|XP_013718915.1| PREDICTED: transcription factor DIVARICATA-like [Brassica napus]_x0001_gi|674928427|emb|CDY04922.1| BnaAnng01040D [Brassica napus]
Cluster_87319	3.21	4.54	8.91	8.32	13.49	69.49	108.5	gi|727630433|ref|XP_010486193.1| PREDICTED: serine/threonine-protein phosphatase 4 regulatory subunit 3-like isoform X1 [Camelina sativa]
Cluster_49436	0.72	5.23	0.92	8.25	4.35	2.36	4.36	gi|923789959|ref|XP_013684029.1| PREDICTED: chloride channel protein CLC-c [Brassica napus]_x0001_gi|923789961|ref|XP_013684030.1| PREDICTED: chloride channel protein CLC-c [Brassica napus]
Cluster_16259	0	1.35	1.08	1.58	0	17.95	0.62	gi|923921320|ref|XP_013729905.1| PREDICTED: protein TIME FOR COFFEE-like isoform X2 [Brassica napus]
Cluster_48155	22	3.52	10.44	27.4	18.91	18.64	9.7	#N/A
Cluster_22441	11.83	4.1	1.81	15.75	7.03	32.7	3.78	gi|922561835|ref|XP_013609227.1| PREDICTED: uncharacterized protein LOC106315930 [Brassica oleracea var. oleracea]_x0001_gi|922561837|ref|XP_013609228.1| PREDICTED: uncharacterized protein LOC106315930 [Brassica oleracea var. oleracea]
Cluster_42842	0.79	27.49	12.11	102.8	15.95	27.34	14.26	gi|674925901|emb|CDY07417.1| BnaA07g24960D [Brassica napus]
Cluster_20687	5.27	6.21	2.94	4.8	4.43	0.57	2.31	gi|674897355|emb|CDY35539.1| BnaA05g16470D [Brassica napus]
Cluster_10613	0.48	1.63	5.31	3.09	19.54	4.98	35.5	gi|923602754|ref|XP_013741637.1| PREDICTED: WRKY transcription factor 44-like isoform X1 [Brassica napus]
Cluster_86	2.23	3.59	0	2.17	4.86	0	4.97	gi|922532628|ref|XP_013597905.1| PREDICTED: ENHANCER OF AG-4 protein 2 isoform X2 [Brassica oleracea var. oleracea]
Cluster_63259	6.32	0	7.49	0.41	2.14	6.94	8.11	gi|922460910|ref|XP_013631733.1| PREDICTED: glutathione S-transferase U7 [Brassica oleracea var. oleracea]
Cluster_6602	12.41	3.48	6.2	2.84	21.92	3.35	5.34	gi|297831108|ref|XP_002883436.1| hypothetical protein ARALYDRAFT_479868 [Arabidopsis lyrata subsp. lyrata]_x0001_gi|297329276|gb|EFH59695.1| hypothetical protein ARALYDRAFT_479868 [Arabidopsis lyrata subsp. lyrata]
Cluster_42948	0.13	1.01	1.68	1.65	0	0	2.21	gi|685281089|ref|XP_009131448.1| PREDICTED: uncharacterized protein LOC103856121 [Brassica rapa]
Cluster_20911	179.86	128.33	81.54	455.63	160.66	114.82	131.66	gi|674881142|emb|CDY51161.1| BnaA09g51960D [Brassica napus]
Cluster_20118	13.45	6.97	0.05	0.02	0	2.42	0.96	gi|922556916|ref|XP_013606552.1| PREDICTED: U-box domain-containing protein 41 [Brassica oleracea var. oleracea]
Cluster_60923	12.93	8.66	0	0	2.76	1.31	0.37	gi|685347049|ref|XP_009109469.1| PREDICTED: probable WRKY transcription factor 13 [Brassica rapa]
Cluster_81166	0.55	2.05	0	0.22	1.9	36.6	0.34	gi|658005656|ref|XP_008337975.1| PREDICTED: LOW QUALITY PROTEIN: pre-rRNA-processing protein esf1-like [Malus domestica]
Cluster_83933	54.31	5.2	9.69	56.45	16.5	31.41	12.44	gi|31323256|gb|AAP44089.1| chlorophyll a/b binding protein [Brassica oleracea]
Cluster_8429	16.16	26.58	0.68	1.58	5.87	2.89	10.17	gi|923914581|ref|XP_013726865.1| PREDICTED: trinucleotide repeat-containing gene 18 protein-like [Brassica napus]
Cluster_39443	1.06	0.5	7.41	37.41	3.77	1.2	3.32	gi|923658159|ref|XP_013646748.1| PREDICTED: uncharacterized protein LOC106351500 [Brassica napus]_x0001_gi|674903600|emb|CDY29374.1| BnaA06g14220D [Brassica napus]
Cluster_34148	0.21	0.16	2.23	0	7.14	18.86	0.24	gi|923802068|ref|XP_013687735.1| PREDICTED: uncharacterized protein LOC106391598 [Brassica napus]
Cluster_17916	0.2	0.09	0.06	0.1	16.4	0	8.48	gi|674941467|emb|CDX91913.1| BnaC03g32150D [Brassica napus]
Cluster_24382	54.05	20.85	5.29	11.02	6.96	12.6	5.62	gi|923639254|ref|XP_013640656.1| PREDICTED: protein LIGHT-DEPENDENT SHORT HYPOCOTYLS 2 [Brassica napus]_x0001_gi|674883073|emb|CDY49331.1| BnaA05g32930D [Brassica napus]
Cluster_31674	12.91	7.66	0.21	0.96	0.61	0.92	1.59	gi|923558271|ref|XP_013738666.1| PREDICTED: formin-like protein 20 [Brassica napus]
Cluster_84527	0	0.31	1.42	0.3	1.66	81.33	2.25	#N/A
Cluster_29744	0	0	0	0	0	0	0	gi|171473580|ref|YP_001798488.1| NADH dehydrogenase subunit 4 (mitochondrion) [Orchesella villosa]_x0001_gi|154100279|gb|ABS57586.1| NADH dehydrogenase subunit 4 (mitochondrion) [Orchesella villosa]
Cluster_39292	8.51	12.56	0.65	0.05	10.69	3.72	0.97	gi|729327862|ref|XP_010535628.1| PREDICTED: probable xyloglucan endotransglucosylase/hydrolase protein 31 [Tarenaya hassleriana]
Cluster_38913	1.25	0.74	2.12	18.66	22.21	2.76	11.01	gi|674939973|emb|CDX93653.1| BnaA06g03950D [Brassica napus]
Cluster_20572	121.52	100.01	0.69	136.49	88.77	84.19	122.73	#N/A
Cluster_91430	0	0	0	0	75.3	0	0	gi|695467846|ref|XP_009539724.1| hypothetical protein PHYSODRAFT_291312 [Phytophthora sojae]_x0001_gi|348665046|gb|EGZ04882.1| hypothetical protein PHYSODRAFT_291312 [Phytophthora sojae]
Cluster_101298	48.2	100.35	365.06	4.12	92.09	8.6	335.88	#N/A
Cluster_50541	0	0	15.05	3.28	0	0	0.47	#N/A
Cluster_7246	1.91	3.34	0	0	36.27	13.36	38.29	gi|685280925|ref|XP_009131368.1| PREDICTED: uncharacterized protein LOC103856039 [Brassica rapa]
Cluster_16113	0.1	0	0	0	0	0.17	0	gi|674886281|emb|CDY46300.1| BnaA07g02010D [Brassica napus]_x0001_gi|674907953|emb|CDY25162.1| BnaC07g03450D [Brassica napus]
Cluster_27831	66.62	19.53	0.87	4.59	22.34	36.99	18.65	gi|674884919|emb|CDY47626.1| BnaA01g13390D [Brassica napus]
Cluster_81209	3.76	1.63	6.4	0.32	0.64	0.43	0	gi|922486437|ref|XP_013583643.1| PREDICTED: ninja-family protein AFP2 [Brassica oleracea var. oleracea]_x0001_gi|922486440|ref|XP_013583644.1| PREDICTED: ninja-family protein AFP2 [Brassica oleracea var. oleracea]
Cluster_49669	0.7	11.55	314.19	880.96	197.41	545.28	1111.53	gi|829290|emb|CAA32496.1| chalcone synthase [Sinapis alba]_x0001_gi|226869|prf||1609233B chalcone synthase 1
Cluster_24637	55.15	30.29	140.91	280.26	271.8	265.84	103.98	gi|674922829|emb|CDY10434.1| BnaCnng03350D [Brassica napus]
Cluster_12076	0.18	0.1	0.61	1.73	0.22	0.39	0.33	gi|923719450|ref|XP_013664527.1| PREDICTED: methionine gamma-lyase-like [Brassica napus]
Cluster_46141	18.76	0.98	2.8	1.53	1.94	0.97	1.93	gi|923645091|ref|XP_013642579.1| PREDICTED: uncharacterized protein LOC106347555 [Brassica napus]
Cluster_43306	0	0	0	0	0	0	0	gi|674875774|emb|CDY56926.1| BnaAnng14450D [Brassica napus]
Cluster_63449	36.25	0	0.2	0	0	0	0	#N/A
Cluster_43692	10.91	2.27	0.64	0	0	0	0	gi|922421451|ref|XP_013616591.1| PREDICTED: phenolic glucoside malonyltransferase 2-like [Brassica oleracea var. oleracea]_x0001_gi|674923757|emb|CDY09445.1| BnaC02g19870D [Brassica napus]
Cluster_44663	12.31	4.85	4.4	4.14	10.27	119.03	6.42	gi|922409138|ref|XP_013620023.1| PREDICTED: aquaporin SIP1-1-like [Brassica oleracea var. oleracea]_x0001_gi|923604628|ref|XP_013742259.1| PREDICTED: aquaporin SIP1-1-like [Brassica napus]
Cluster_87047	36.37	51.89	77.24	144.61	82.32	100.14	64.65	gi|590674407|ref|XP_007039159.1| Ubiquitin supergroup,Ribosomal protein L40e [Theobroma cacao]_x0001_gi|508776404|gb|EOY23660.1| Ubiquitin supergroup,Ribosomal protein L40e [Theobroma cacao]
Cluster_22235	456.12	1479.02	2567.86	2398.24	4231.53	9016.05	1371.12	gi|685268120|ref|XP_009125138.1| PREDICTED: trichohyalin isoform X1 [Brassica rapa]
Cluster_10385	0.06	4.16	1.25	0.18	0.19	0.09	0.23	gi|674927816|emb|CDY05484.1| BnaA02g32070D [Brassica napus]
Cluster_2007	0	0.08	1.67	18.36	0	0	0.05	gi|685372407|ref|XP_009119793.1| PREDICTED: uncharacterized protein LOC103844733 [Brassica rapa]
Cluster_21282	0	3.4	0.27	2.52	0	0	1.74	gi|674886744|emb|CDY45862.1| BnaC02g22580D [Brassica napus]
Cluster_5295	89.26	38.3	103.85	87.01	39.11	17.99	44.17	gi|923923682|ref|XP_013730965.1| PREDICTED: uncharacterized protein LOC106434650 isoform X2 [Brassica napus]
Cluster_41588	0	0.05	0.2	11.88	4.31	1.87	4.96	gi|685358020|ref|XP_009113715.1| PREDICTED: putative pentatricopeptide repeat-containing protein At1g43010 [Brassica rapa]
Cluster_2927	6.84	4.17	16.97	0.06	0	6.65	28.79	gi|455659471|gb|AGG35959.1| ABA insensitive PP2C protein 2 [Brassica napus]_x0001_gi|674894538|emb|CDY38260.1| BnaA10g11080D [Brassica napus]
Cluster_71596	7.56	0	0.12	0	4.79	0	0.16	gi|636745386|gb|AIA21666.1| oleate desaturase [Crambe kralikii]
Cluster_64028	1.13	56.38	36.06	140.74	56.3	18.69	98.2	gi|926722049|ref|XP_013829501.1| PREDICTED: uncharacterized protein LOC102181082 [Capra hircus]
Cluster_26052	0.26	2.75	32.19	8.57	108.74	67.43	159.48	gi|922468275|ref|XP_013634188.1| PREDICTED: protein CHUP1, chloroplastic [Brassica oleracea var. oleracea]
Cluster_65504	0.37	0	0	1	15.18	0.6	0.28	#N/A
Cluster_99758	0	0.66	0	0	0	0	0	gi|922470501|ref|XP_013634855.1| PREDICTED: growth-regulating factor 4-like [Brassica oleracea var. oleracea]
Cluster_40070	1.19	0	0.09	0	0.82	0	0.06	gi|703137890|ref|XP_010106597.1| hypothetical protein L484_002552 [Morus notabilis]_x0001_gi|587923547|gb|EXC10888.1| hypothetical protein L484_002552 [Morus notabilis]
Cluster_33205	0.04	0	0.69	0.78	0.16	2.04	3.45	#N/A
Cluster_17344	0	0.06	0.77	0.04	0	0.06	0	gi|674866178|emb|CDY67333.1| BnaAnng24050D, partial [Brassica napus]
Cluster_2574	8.64	13.08	10.56	2.59	16.8	5.79	2.9	gi|923680471|ref|XP_013653392.1| PREDICTED: phosphatidylinositol 4-phosphate 5-kinase 3-like [Brassica napus]_x0001_gi|923680473|ref|XP_013653393.1| PREDICTED: phosphatidylinositol 4-phosphate 5-kinase 3-like [Brassica napus]
Cluster_26692	0.07	0.46	2.71	0.71	0	34.52	8.55	gi|923504213|ref|XP_013749367.1| PREDICTED: PH-interacting protein-like isoform X1 [Brassica napus]
Cluster_111884	0	0	5.23	18.14	11.36	1.84	14.21	gi|674929310|emb|CDY04012.1| BnaC02g37270D [Brassica napus]
Cluster_45400	0	0.11	0.11	0.06	0	0	0	#N/A
Cluster_83590	0.82	0	0.31	0	0	0	0	gi|923705238|ref|XP_013660817.1| PREDICTED: basic leucine zipper 1-like [Brassica napus]
Cluster_118452	6.16	33.31	11.1	79.57	4.45	35.41	36.25	#N/A
Cluster_1587	56.02	3.57	30.39	13.69	11.71	10.42	25.06	gi|685287012|ref|XP_009134435.1| PREDICTED: poly [ADP-ribose] polymerase 2 isoform X1 [Brassica rapa]_x0001_gi|923547252|ref|XP_013735374.1| PREDICTED: poly [ADP-ribose] polymerase 2-like isoform X1 [Brassica napus]
Cluster_39494	0.17	1.08	1.08	1.99	0	0.46	0.65	gi|923900395|ref|XP_013720618.1| PREDICTED: uncharacterized protein LOC106424411 [Brassica napus]_x0001_gi|674904932|emb|CDY28117.1| BnaC06g02980D [Brassica napus]
Cluster_30097	6.54	4.36	23.44	0.09	0	34.54	1.01	gi|674880810|emb|CDY51454.1| BnaA05g36710D [Brassica napus]
Cluster_62988	7.86	5.64	3.71	0	0	5.84	13.63	#N/A
Cluster_58474	0	0	0	0	0	0	0	#N/A
Cluster_77796	119.57	0.35	1.42	4.17	5.27	0.44	19.35	#N/A
Cluster_39439	2.34	0.04	9.43	15.63	0	0.34	0	gi|923653060|ref|XP_013645060.1| PREDICTED: persulfide dioxygenase ETHE1 homolog, mitochondrial [Brassica napus]
Cluster_20014	0.06	0.09	0.09	0.5	0.7	0	1.33	gi|685281385|ref|XP_009131598.1| PREDICTED: (Z)-3-hexen-1-ol acetyltransferase [Brassica rapa]
Cluster_12172	15.85	5.94	0	0	5.1	1.84	2.24	gi|923808537|ref|XP_013690087.1| PREDICTED: uncharacterized protein LOC106394008 [Brassica napus]_x0001_gi|923808539|ref|XP_013690088.1| PREDICTED: uncharacterized protein LOC106394009 [Brassica napus]
Cluster_104810	123.04	59.48	0.5	84.01	19.4	3.61	35.25	gi|685285805|ref|XP_009133818.1| PREDICTED: 60S ribosomal protein L7a-1 [Brassica rapa]_x0001_gi|923545885|ref|XP_013734902.1| PREDICTED: 60S ribosomal protein L7a-1 [Brassica napus]
Cluster_44882	55.09	82.75	13.36	16.61	0	0.32	0.69	#N/A
Cluster_76224	0.16	0	3.9	0	4.03	13.43	0	#N/A
Cluster_82404	0	0	0	0	0	0	0	#N/A
Cluster_85793	0	0	0.4	0.41	13.56	37.89	2.09	#N/A
Cluster_48107	0	0	0.06	5.92	0	0	8.64	#N/A
Cluster_38471	0	0	0	0.7	0	0	0	gi|923598602|ref|XP_013740403.1| PREDICTED: late embryogenesis abundant protein D-34-like [Brassica napus]
Cluster_1077	0.29	0.06	21.87	0	0	0	0.18	gi|371925857|gb|AEX57658.1| hypothetical protein RasatMp027 (mitochondrion) [Raphanus sativus]
Cluster_4970	6.97	15.44	3.05	3.67	0.1	0.1	6.77	gi|923615380|ref|XP_013745641.1| PREDICTED: protein STRUBBELIG-RECEPTOR FAMILY 2-like [Brassica napus]
Cluster_66453	0	1.82	0	0	0.46	11.59	0	gi|567215913|ref|XP_006411586.1| hypothetical protein EUTSA_v10017033mg [Eutrema salsugineum]_x0001_gi|557112755|gb|ESQ53039.1| hypothetical protein EUTSA_v10017033mg [Eutrema salsugineum]
Cluster_61115	15.26	26.06	38.01	41.91	14.28	30.97	25.41	gi|685256891|ref|XP_009111187.1| PREDICTED: uncharacterized protein LOC103836613 [Brassica rapa]_x0001_gi|922406286|ref|XP_013599772.1| PREDICTED: uncharacterized protein LOC106307349 [Brassica oleracea var. oleracea]_x0001_gi|923504638|ref|XP_013649330.1| PREDICTED: uncharacterized protein LOC106354002 [Brassica napus]
Cluster_20329	29.93	22.56	2.9	14.99	23.32	1.94	53.49	gi|922417893|ref|XP_013606699.1| PREDICTED: adenosylhomocysteinase 2 [Brassica oleracea var. oleracea]_x0001_gi|923928040|ref|XP_013732911.1| PREDICTED: adenosylhomocysteinase 2 [Brassica napus]
Cluster_20622	0	9.08	2.79	0.22	1.73	3.19	17.24	gi|674903686|emb|CDY29345.1| BnaA05g16120D [Brassica napus]
Cluster_13847	16.63	16.79	3.66	4.72	8.01	3.65	6.87	gi|922502518|ref|XP_013588641.1| PREDICTED: ultraviolet-B receptor UVR8-like isoform X1 [Brassica oleracea var. oleracea]_x0001_gi|922502521|ref|XP_013588642.1| PREDICTED: ultraviolet-B receptor UVR8-like isoform X1 [Brassica oleracea var. oleracea]_x0001_gi|922502524|ref|XP_013588643.1| PREDICTED: ultraviolet-B receptor UVR8-like isoform X2 [Brassica oleracea var. oleracea]
Cluster_26078	8.38	3.49	0.14	0.31	3.38	1	3.43	gi|922501992|ref|XP_013588476.1| PREDICTED: uncharacterized protein LOC106296796 [Brassica oleracea var. oleracea]_x0001_gi|922501995|ref|XP_013588477.1| PREDICTED: uncharacterized protein LOC106296796 [Brassica oleracea var. oleracea]_x0001_gi|922501998|ref|XP_013588478.1| PREDICTED: uncharacterized protein LOC106296796 [Brassica oleracea var. oleracea]_x0001_gi|922502001|ref|XP_013588479.1| PRE…
Cluster_62832	2.89	2	0	0.1	5.97	18.99	14.13	#N/A
Cluster_25417	6.92	2.82	0.75	1.63	2.63	1.84	2.36	gi|567136121|ref|XP_006393866.1| hypothetical protein EUTSA_v10004063mg [Eutrema salsugineum]_x0001_gi|312283421|dbj|BAJ34576.1| unnamed protein product [Thellungiella halophila]_x0001_gi|557090505|gb|ESQ31152.1| hypothetical protein EUTSA_v10004063mg [Eutrema salsugineum]
Cluster_109385	0	4.62	1.38	0.53	1.19	0	2.25	gi|923626571|ref|XP_013749201.1| PREDICTED: probable rRNA-processing protein EBP2 homolog [Brassica napus]
Cluster_23007	57.12	16.01	0.09	0.17	51.2	0	0	#N/A
Cluster_73761	0	5.67	1.91	4.83	3.81	5.82	11.56	gi|923876893|ref|XP_013711401.1| PREDICTED: cysteine desulfurase, mitochondrial-like [Brassica napus]_x0001_gi|674872991|emb|CDY60977.1| BnaC09g50970D [Brassica napus]
Cluster_66805	0.51	1.21	0.32	0.21	1.84	0	0.73	gi|922415861|ref|XP_013597347.1| PREDICTED: uncharacterized protein LOC106305526 [Brassica oleracea var. oleracea]_x0001_gi|923897780|ref|XP_013719489.1| PREDICTED: uncharacterized protein LOC106423254 [Brassica napus]_x0001_gi|674933949|emb|CDX99403.1| BnaC01g11490D [Brassica napus]
Cluster_9497	5.29	5.07	0.77	1.43	0.3	0.59	0.32	gi|687567597|ref|NP_001288930.1| proline dehydrogenase 1, mitochondrial [Brassica rapa]_x0001_gi|923817922|ref|XP_013693143.1| PREDICTED: proline dehydrogenase 1, mitochondrial [Brassica napus]_x0001_gi|157849682|gb|ABV89624.1| early responsive to dehydration 5 dehydrogenase [Brassica rapa]_x0001_gi|674886704|emb|CDY45910.1| BnaAnng07910D [Brassica napus]_x0001_gi|746696729|gb|AJD79207.1| proline…
Cluster_9824	0	0.03	9.3	13.34	6.79	0	16.18	#N/A
Cluster_35244	145.97	26.4	97.63	60.9	37.49	71.94	53.09	gi|922448557|ref|XP_013627740.1| PREDICTED: uncharacterized protein LOC106333899 [Brassica oleracea var. oleracea]_x0001_gi|674955615|emb|CDX77891.1| BnaC03g53280D [Brassica napus]
Cluster_2257	0	21.67	0.84	2.71	9.86	1.98	18.02	gi|685376292|ref|XP_009121101.1| PREDICTED: uncharacterized protein LOC103845937 isoform X2 [Brassica rapa]
Cluster_56237	16.76	2.72	5.33	0.73	1.38	0.23	0	#N/A
Cluster_52232	15.76	3.77	0	4.53	2.46	0.24	3.1	gi|685351028|ref|XP_009110981.1| PREDICTED: probable sugar phosphate/phosphate translocator At1g06470 [Brassica rapa]_x0001_gi|923694065|ref|XP_013657512.1| PREDICTED: probable sugar phosphate/phosphate translocator At1g06470 [Brassica napus]_x0001_gi|923694069|ref|XP_013657513.1| PREDICTED: probable sugar phosphate/phosphate translocator At1g06470 [Brassica napus]_x0001_gi|674917720|emb|CDY15580…
Cluster_7180	1.07	2.16	0.21	1.14	1.75	1.23	1.65	gi|923622526|ref|XP_013747919.1| PREDICTED: uncharacterized protein LOC106450735 isoform X1 [Brassica napus]
Cluster_3567	0.01	0	0	0	0	0	0.23	gi|922455757|ref|XP_013630057.1| PREDICTED: uncharacterized protein LOC106335920 isoform X4 [Brassica oleracea var. oleracea]_x0001_gi|922455760|ref|XP_013630058.1| PREDICTED: uncharacterized protein LOC106335920 isoform X4 [Brassica oleracea var. oleracea]
Cluster_57473	9.93	6.31	10.16	5.15	8.59	0	5.84	gi|923668362|ref|XP_013649810.1| PREDICTED: uncharacterized protein LOC106354430 isoform X1 [Brassica napus]_x0001_gi|674947692|emb|CDX85474.1| BnaA02g03390D [Brassica napus]
Cluster_8385	9.66	21.28	0	0.42	9.39	1.45	1.84	gi|685378713|ref|XP_009122106.1| PREDICTED: cytochrome P450 78A7 [Brassica rapa]
Cluster_84224	660.54	195.84	293.58	474.64	517.59	459.97	140.83	gi|310896456|gb|ADP37975.1| metallothionein-like protein [Brassica napus]
Cluster_21295	32.04	12.4	0	2.55	1.9	1.19	15.39	gi|685318805|ref|XP_009149756.1| PREDICTED: probable pectinesterase/pectinesterase inhibitor 34 [Brassica rapa]
Cluster_110526	52.18	5.94	0.47	1.24	0	11.36	0	#N/A
Cluster_2922	106.41	19.84	1.19	8.4	6.91	13.52	14.82	gi|674897399|emb|CDY35503.1| BnaA01g24090D [Brassica napus]
Cluster_32367	50.26	29.41	60.74	22.78	107.19	418.67	43.97	gi|922507510|ref|XP_013590397.1| PREDICTED: protein MNN4-like [Brassica oleracea var. oleracea]
Cluster_83646	80.1	40.31	22.48	96.2	31.18	0	0.55	#N/A
Cluster_11131	8.78	5.5	1.96	0.1	1.93	0.47	0	gi|923838706|ref|XP_013700100.1| PREDICTED: uncharacterized protein LOC106403866 [Brassica napus]
Cluster_8386	0.36	9.07	0.79	0.04	3.8	1.93	1	gi|674958756|emb|CDX75000.1| BnaA05g07460D [Brassica napus]
Cluster_33721	0	0.08	0	10.58	0	0	0	gi|674927393|emb|CDY05874.1| BnaC08g20510D [Brassica napus]
Cluster_25788	15.47	9.97	9.66	17.88	2.07	0.4	1.02	gi|922529684|ref|XP_013597158.1| PREDICTED: zinc finger RNA-binding protein isoform X2 [Brassica oleracea var. oleracea]
Cluster_26603	11.8	17.54	1.78	25.1	16.89	41.52	27.52	gi|923776560|ref|XP_013680977.1| PREDICTED: DNA repair protein XRCC3 homolog [Brassica napus]
Cluster_6875	0.23	0.08	0.04	0.02	0.24	0.26	0.1	gi|922553054|ref|XP_013604525.1| PREDICTED: protein HOTHEAD-like [Brassica oleracea var. oleracea]
Cluster_50941	2.24	0.68	1.5	6.22	42.26	10.46	1.4	gi|870755475|gb|KMS64810.1| hypothetical protein BVRB_042430, partial [Beta vulgaris subsp. vulgaris]
Cluster_68516	0.29	3.47	1.43	0	0	0.63	0.3	#N/A
Cluster_49287	4.91	0.64	2.78	0.38	0.56	0	1.23	#N/A
Cluster_19920	0.34	6.65	1.94	4.65	15.6	5	5.18	gi|371925860|gb|AEX57661.1| hypothetical protein RasatMp030 (mitochondrion) [Raphanus sativus]
Cluster_25370	2.83	1.51	18.32	40.26	1.6	5.66	0.82	gi|922461358|ref|XP_013631872.1| PREDICTED: actin-depolymerizing factor 6 [Brassica oleracea var. oleracea]_x0001_gi|674908358|emb|CDY24750.1| BnaC04g13550D [Brassica napus]
Cluster_109111	274.88	14.22	24.62	4.6	128.57	195.47	215.44	gi|732558993|gb|AIZ74336.1| polyubiquitin 4, partial [Pinus massoniana]
Cluster_28088	7.74	0	0	0	4.16	0	0	#N/A
Cluster_101793	1.13	0	5.24	5.04	0	0	4.47	#N/A
Cluster_7183	3.68	0.5	0.06	0.07	0.12	0.23	0.23	gi|923547207|ref|XP_013735361.1| PREDICTED: uncharacterized protein LOC106438664 [Brassica napus]
Cluster_13995	10.44	7.91	6.9	19.45	65.76	22.55	32.04	gi|923616016|ref|XP_013745878.1| PREDICTED: replication protein A 70 kDa DNA-binding subunit C-like [Brassica napus]
Cluster_33326	18.62	9.71	1.04	2.62	3.7	2.26	6.29	gi|685260795|ref|XP_009142127.1| PREDICTED: ATP-dependent 6-phosphofructokinase 3 [Brassica rapa]_x0001_gi|923509768|ref|XP_013741224.1| PREDICTED: ATP-dependent 6-phosphofructokinase 3 [Brassica napus]
Cluster_4907	46.38	17.95	14.73	734.93	20.07	17.18	98.09	gi|685259010|ref|XP_009133667.1| PREDICTED: CTP synthase [Brassica rapa]_x0001_gi|685259013|ref|XP_009133673.1| PREDICTED: CTP synthase [Brassica rapa]
Cluster_6601	1.23	8.67	0.26	10.52	19.29	2.47	91.22	gi|674944466|emb|CDX89146.1| BnaA04g00400D [Brassica napus]
Cluster_4197	0.17	0.06	0.1	0	0.35	0	0.03	gi|923760815|ref|XP_013677075.1| PREDICTED: LRR receptor-like serine/threonine-protein kinase EFR [Brassica napus]
Cluster_6627	0.03	2.94	61.83	102.03	26.4	76.01	205.74	gi|922520116|ref|XP_013594391.1| PREDICTED: LOW QUALITY PROTEIN: aluminum-activated malate transporter 6-like [Brassica oleracea var. oleracea]
Cluster_63355	0	19.33	4.01	11.05	0	8.84	6.12	gi|685320072|ref|XP_009150189.1| PREDICTED: cyclin-dependent kinase G1-like isoform X2 [Brassica rapa]
Cluster_18015	27.37	5.9	1.97	0.58	0	0.47	0	gi|674879024|emb|CDY53065.1| BnaCnng24090D [Brassica napus]
Cluster_29035	0.08	0	1	17.8	0.32	4.34	0.46	gi|923599445|ref|XP_013740663.1| PREDICTED: transcription factor PIL1-like [Brassica napus]_x0001_gi|674950160|emb|CDX83349.1| BnaA03g21570D [Brassica napus]
Cluster_11626	0.31	0	0	0	0	0	0	gi|923621750|ref|XP_013747678.1| PREDICTED: B3 domain-containing transcription factor NGA1-like [Brassica napus]_x0001_gi|674884491|emb|CDY48008.1| BnaA04g26820D [Brassica napus]
Cluster_49028	0.59	0	0	0	9.12	0	0	gi|685286649|ref|XP_009134252.1| PREDICTED: TMV resistance protein N-like [Brassica rapa]_x0001_gi|227438287|gb|ACP30633.1| disease resistance protein [Brassica rapa subsp. pekinensis]
Cluster_93969	6.04	23.35	6.9	10.69	21.93	68.12	0.27	gi|923615078|ref|XP_013745524.1| PREDICTED: COP9 signalosome complex subunit 8-like, partial [Brassica napus]
Cluster_16558	12.48	0	0	0	0	0	0.17	gi|923787889|ref|XP_013683547.1| PREDICTED: CASP-like protein 2B1 [Brassica napus]
Cluster_20216	5.13	5.96	5.22	4.87	1.92	4.12	14.71	#N/A
Cluster_86149	0	0.59	0	0.48	0	0	0	#N/A
Cluster_15275	12.45	3.82	3.64	0.67	1.99	6.59	3.01	gi|923613019|ref|XP_013744815.1| PREDICTED: DNA replication complex GINS protein PSF3-like isoform X1 [Brassica napus]
Cluster_34532	0	0	0	0	0	0	0	gi|560877813|ref|YP_008854776.1| ATP synthase F0 subunit 6 (mitochondrion) (mitochondrion) [Diabrotica barberi]_x0001_gi|558476605|gb|AHA51724.1| ATP synthase subunit 6 (mitochondrion) (mitochondrion) [Diabrotica barberi]
Cluster_51162	0	0	0.21	0.27	0.59	0	0.09	gi|494226392|ref|WP_007136570.1| MULTISPECIES: 30S ribosomal protein S12 [Flavobacterium]_x0001_gi|189040459|sp|A5FMY5.1|RS12_FLAJ1 RecName: Full=30S ribosomal protein S12_x0001_gi|146152583|gb|ABQ03437.1| 30S ribosomal protein S12 [Flavobacterium johnsoniae UW101]_x0001_gi|379651735|gb|EIA10298.1| SSU ribosomal protein S12p (S23e) [Flavobacterium frigoris PS1]_x0001_gi|395435880|gb|EJG01819.1| 3…
Cluster_27920	1.49	5.04	2.06	2.42	17.17	1.68	10.73	gi|674908605|emb|CDY24433.1| BnaC05g35210D [Brassica napus]
Cluster_7202	162.1	236.71	33.1	141.19	269.02	302.47	265.92	gi|685348662|ref|XP_009110047.1| PREDICTED: probable methyltransferase PMT2 [Brassica rapa]
Cluster_25043	0	4.45	4.55	7.1	8.37	3.21	10.51	gi|685365204|ref|XP_009116735.1| PREDICTED: cyclin-U2-2 [Brassica rapa]
Cluster_41371	6.94	27.51	25.28	1.49	12.59	1.94	11.84	gi|685267315|ref|XP_009123801.1| PREDICTED: uncharacterized protein LOC103848712 [Brassica rapa]
Cluster_11890	79.53	38.11	50.31	79.96	11.29	88.18	64.94	#N/A
Cluster_83330	19.03	0	0	0	0	5.76	0	#N/A
Cluster_8841	49.51	7.08	21.94	9.98	2.86	119.55	21.2	gi|923834037|ref|XP_013698566.1| PREDICTED: rhomboid-like protein 15 [Brassica napus]
Cluster_15832	0.05	0	0	0	3.75	7.55	11.17	gi|923509949|ref|XP_013741833.1| PREDICTED: 25S rRNA (cytosine-C(5))-methyltransferase nop2-like [Brassica napus]
Cluster_114527	0	0.3	0	0.3	0	0	0	gi|923896306|ref|XP_013718837.1| PREDICTED: cytosolic sulfotransferase 15-like [Brassica napus]_x0001_gi|674928517|emb|CDY05012.1| BnaAnng01940D [Brassica napus]
Cluster_38007	0.21	0	0	0	0	0	0	#N/A
Cluster_22302	0	0	0.05	0	0	17.61	0	gi|674890553|emb|CDY42182.1| BnaC03g65030D [Brassica napus]
Cluster_7337	16.26	130.01	31.55	15.87	43.28	185.44	13.38	gi|923747902|ref|XP_013673300.1| PREDICTED: vacuolar-processing enzyme gamma-isozyme [Brassica napus]_x0001_gi|674964461|emb|CDX68923.1| BnaC01g05300D [Brassica napus]
Cluster_59121	0.52	0.52	2.09	1.44	0.75	13.54	0	#N/A
Cluster_17822	14.09	24.15	19.04	37.91	17.88	85.28	43.48	gi|685300260|ref|XP_009140869.1| PREDICTED: ubiquinol-cytochrome-c reductase complex assembly factor 1 [Brassica rapa]
Cluster_104214	14.08	34.05	89.59	0.95	72.74	73.86	27.28	#N/A
Cluster_39954	52.26	9.87	24.59	0	5.04	0	19.18	gi|685284299|ref|XP_009133047.1| PREDICTED: probable sucrose-phosphatase 2 [Brassica rapa]_x0001_gi|685284301|ref|XP_009133048.1| PREDICTED: probable sucrose-phosphatase 2 [Brassica rapa]
Cluster_18524	21.92	27.57	0.82	4.57	35	4.31	2.91	gi|922555829|ref|XP_013606002.1| PREDICTED: peroxidase 32 [Brassica oleracea var. oleracea]_x0001_gi|923862772|ref|XP_013707079.1| PREDICTED: peroxidase 32-like [Brassica napus]
Cluster_67437	0.07	0	13.88	9.83	0	11.68	51.84	#N/A
Cluster_10628	20.33	4.22	17.46	1.9	2.13	3.4	20	gi|688954746|ref|NP_001288851.1| probable WRKY transcription factor 46 [Brassica rapa]_x0001_gi|923599432|ref|XP_013740658.1| PREDICTED: probable WRKY transcription factor 46 [Brassica napus]_x0001_gi|562777005|gb|AHB33846.1| WRKY transcription factor 46 [Brassica rapa]
Cluster_71854	0	6.82	8.03	14.43	2.6	0.69	23.11	#N/A
Cluster_99394	3.62	6.19	45.77	26.64	77.38	188.83	31	gi|674953369|emb|CDX79800.1| BnaA05g03560D [Brassica napus]
Cluster_7385	6.29	3.76	0.05	0.15	2.12	4.48	1.89	gi|685384847|ref|XP_009124502.1| PREDICTED: cytochrome P450 72C1-like [Brassica rapa]
Cluster_59805	13.86	58.13	0.36	3.13	3.07	32.24	1.17	gi|674901267|emb|CDY31638.1| BnaA05g09090D [Brassica napus]
Cluster_31727	9.14	0	0.37	0.74	0.25	7.68	0	gi|922468519|ref|XP_013634265.1| PREDICTED: short-chain type dehydrogenase/reductase [Brassica oleracea var. oleracea]
Cluster_42765	0.25	1.29	0.05	0.25	0	0	0.07	#N/A
Cluster_40541	0	0	0.1	0	0	0.14	0	gi|864422062|emb|CRX79159.1| hypothetical protein ls5930a1_00185, partial [Leucosporidium scottii]_x0001_gi|864422081|emb|CRX79176.1| hypothetical protein ls5931a1_00013, partial [Leucosporidium scottii]
Cluster_64020	0	0.39	0	0.48	0	0	1.35	gi|674906342|emb|CDY26699.1| BnaA06g13230D [Brassica napus]
Cluster_10522	3.75	4.71	1.1	0.49	3.16	0.37	0.68	gi|922433035|ref|XP_013622636.1| PREDICTED: F-box protein At5g51380-like [Brassica oleracea var. oleracea]
Cluster_119627	10.6	1.43	2.21	3.89	7.05	2	5.28	#N/A
Cluster_106227	0	0	0	0	0	0	0	#N/A
Cluster_35425	19.29	9.59	0.2	1.86	2.12	0.58	1.46	gi|923892088|ref|XP_013717061.1| PREDICTED: pollen-specific leucine-rich repeat extensin-like protein 1 [Brassica napus]_x0001_gi|674905647|emb|CDY27311.1| BnaC04g50940D [Brassica napus]
Cluster_17049	10.37	23.27	0.29	3.88	2.52	0.96	3.2	gi|674960318|emb|CDX72818.1| BnaC06g32660D [Brassica napus]
Cluster_34632	5.04	0.92	0.51	2.17	0.85	1.28	2.26	#N/A
Cluster_2667	10.48	8.98	0.91	3.46	0	2.4	6.11	gi|922570815|ref|XP_013613758.1| PREDICTED: potassium transporter 9-like [Brassica oleracea var. oleracea]_x0001_gi|923889100|ref|XP_013715774.1| PREDICTED: potassium transporter 9-like [Brassica napus]_x0001_gi|674869404|emb|CDY65345.1| BnaCnng46720D [Brassica napus]
Cluster_34919	0.17	49.78	11.64	20.08	11.61	18.2	37.32	gi|923861327|ref|XP_013706585.1| PREDICTED: uncharacterized protein LOC106410592 isoform X2 [Brassica napus]
Cluster_81221	0	14.8	3.32	0	0	3.69	0	gi|923797370|ref|XP_013686227.1| PREDICTED: 60S ribosomal protein L2, mitochondrial-like [Brassica napus]_x0001_gi|923797374|ref|XP_013686228.1| PREDICTED: 60S ribosomal protein L2, mitochondrial-like [Brassica napus]_x0001_gi|674915271|emb|CDY17889.1| BnaC04g03300D [Brassica napus]
Cluster_34333	10.1	2.35	5.75	20.83	10.79	4.33	7.61	gi|922482323|ref|XP_013638764.1| PREDICTED: photosystem I reaction center subunit psaK, chloroplastic [Brassica oleracea var. oleracea]_x0001_gi|923711061|ref|XP_013662469.1| PREDICTED: photosystem I reaction center subunit psaK, chloroplastic-like [Brassica napus]_x0001_gi|923863200|ref|XP_013707219.1| PREDICTED: photosystem I reaction center subunit psaK, chloroplastic-like [Brassica napus]_x00…
Cluster_95533	34.2	52.04	26.62	24.63	17.52	5.26	6.91	gi|674872792|emb|CDY61252.1| BnaCnng37530D [Brassica napus]
Cluster_39655	0	0.09	0	0	0	6.04	0	gi|242012026|ref|XP_002426744.1| conserved hypothetical protein [Pediculus humanus corporis]_x0001_gi|212510915|gb|EEB14006.1| conserved hypothetical protein [Pediculus humanus corporis]
Cluster_41617	2.12	0.05	0.48	0.24	2.17	0	4.65	#N/A
Cluster_73413	2.53	0.87	0	0.5	0	0	3.06	gi|923864599|ref|XP_013707663.1| PREDICTED: two-component response regulator ARR2-like isoform X2 [Brassica napus]
Cluster_75468	17.09	13.56	0	0.38	1.13	1.45	0.18	gi|685261898|ref|XP_009147826.1| PREDICTED: extradiol ring-cleavage dioxygenase [Brassica rapa]
Cluster_72666	20.48	0.49	11.42	35.86	1.59	1.06	34.88	gi|674941516|emb|CDX91962.1| BnaC03g32640D [Brassica napus]
Cluster_100110	22.5	45.45	1.12	4.31	12.54	3.27	25.55	gi|923542323|ref|XP_013733291.1| PREDICTED: glucomannan 4-beta-mannosyltransferase 2-like [Brassica napus]
Cluster_17384	47.3	16.33	1.14	0.61	9.32	4.98	7.84	gi|685315848|ref|XP_009148546.1| PREDICTED: cytochrome P450 71B7-like [Brassica rapa]
Cluster_47746	1.19	0.88	0.58	0.87	6.57	53.48	3.85	gi|923863327|ref|XP_013707253.1| PREDICTED: uncharacterized protein LOC106411113 isoform X1 [Brassica napus]
Cluster_63250	3.28	16.17	32.16	40.64	7.57	93.36	35.66	#N/A
Cluster_2658	0	0	0	7.96	0	0	13.21	gi|923890276|ref|XP_013716278.1| PREDICTED: uncharacterized protein LOC106419990 [Brassica napus]
Cluster_51017	1.31	54.62	1.38	0.39	8.8	5.25	0.32	gi|922453931|ref|XP_013629456.1| PREDICTED: coatomer subunit beta'-3 isoform X3 [Brassica oleracea var. oleracea]
Cluster_29988	64.46	33.99	6.05	3.15	10.33	3.82	8.36	gi|674899882|emb|CDY33081.1| BnaC06g06980D [Brassica napus]
Cluster_25862	0.17	0.2	0	0.17	0.74	0	0.27	gi|923925275|ref|XP_013731647.1| PREDICTED: transcription factor bHLH61-like [Brassica napus]
Cluster_34760	11.05	5.23	2.9	7.55	0	1.08	4.34	gi|685271360|ref|XP_009126721.1| PREDICTED: uncharacterized protein LOC103851606 [Brassica rapa]_x0001_gi|674900231|emb|CDY32671.1| BnaA02g07330D [Brassica napus]
Cluster_22371	2.35	0.4	10.59	0.92	0.11	0.29	0.14	gi|922491221|ref|XP_013585073.1| PREDICTED: B3 domain-containing protein At3g17010-like [Brassica oleracea var. oleracea]
Cluster_55437	0.7	0.77	0.25	0.43	0.34	0.79	0.24	#N/A
Cluster_6561	4.78	13.37	3.92	1.95	1.34	3.24	4.77	gi|923794535|ref|XP_013685358.1| PREDICTED: uncharacterized protein LOC106389603 [Brassica napus]_x0001_gi|923794538|ref|XP_013685359.1| PREDICTED: uncharacterized protein LOC106389604 [Brassica napus]
Cluster_72033	15.35	0	0	0	0	0	0	#N/A
Cluster_22541	7.08	14.19	0.79	6.55	6.14	11.52	8.43	gi|923603877|ref|XP_013742013.1| PREDICTED: uncharacterized protein LOC106445074 [Brassica napus]_x0001_gi|923603880|ref|XP_013742014.1| PREDICTED: uncharacterized protein LOC106445074 [Brassica napus]_x0001_gi|923603883|ref|XP_013742015.1| PREDICTED: uncharacterized protein LOC106445074 [Brassica napus]
Cluster_28314	22.13	4.93	1.57	0.15	3.25	2.89	1.41	gi|923757485|ref|XP_013676195.1| PREDICTED: alanine--tRNA ligase-like [Brassica napus]
Cluster_57443	16.72	0.22	0.64	9.13	1.81	0	0	#N/A
Cluster_35609	6.36	45.04	31.19	13.74	31.89	1.89	26.83	gi|922496981|ref|XP_013586834.1| PREDICTED: probable protein phosphatase 2C 9 [Brassica oleracea var. oleracea]_x0001_gi|923830470|ref|XP_013697360.1| PREDICTED: probable protein phosphatase 2C 9 [Brassica napus]_x0001_gi|674894584|emb|CDY38228.1| BnaC05g17450D [Brassica napus]
Cluster_32210	0.16	0.04	0	0.09	0	0	0.08	#N/A
Cluster_60092	0.11	10.02	1.79	0.96	0.77	0.52	0	#N/A
Cluster_6452	2.83	13.16	1.06	10.7	2.05	2.41	7.31	gi|685317096|ref|XP_009149134.1| PREDICTED: ATP-dependent DNA helicase 2 subunit KU70 [Brassica rapa]
Cluster_44579	7.9	4.7	1.5	4.89	6.21	2.71	5.35	gi|685321169|ref|XP_009150593.1| PREDICTED: acyl-coenzyme A oxidase 2, peroxisomal [Brassica rapa]
Cluster_13519	32.07	38.06	18.89	43.36	72.37	23.63	99.63	gi|923635847|ref|XP_013752344.1| PREDICTED: uncharacterized protein LOC106454785 [Brassica napus]
Cluster_68030	0	9.61	22.76	0.22	4.84	0	0	#N/A
Cluster_45422	28.72	26.23	2.42	0.09	6.48	0.69	1.9	gi|922571958|ref|XP_013614293.1| PREDICTED: uncharacterized protein LOC106320467 isoform X1 [Brassica oleracea var. oleracea]
Cluster_26889	7.27	1.64	0.09	0.5	1.29	0.43	2.71	gi|674921521|emb|CDY11680.1| BnaC06g12880D [Brassica napus]
Cluster_12445	0	11.45	0.82	1.04	0	0	5.92	gi|923767371|ref|XP_013678537.1| PREDICTED: protein NETWORKED 4B-like [Brassica napus]
Cluster_85751	64.93	25.92	99.64	11.85	22.77	8.55	17.51	gi|674915831|emb|CDY17330.1| BnaA10g09640D [Brassica napus]
Cluster_106262	1.23	0.76	2.82	2.74	53.56	5.31	0.7	gi|697989254|emb|CDZ90521.1| conserved hypothetical protein [Rhodococcus ruber]_x0001_gi|697989431|emb|CDZ90311.1| conserved hypothetical protein [Rhodococcus ruber]
Cluster_21357	60.24	39.54	123.46	73.48	196.9	842.88	90.81	gi|674866106|emb|CDY67365.1| BnaA03g57640D [Brassica napus]
Cluster_38749	8.09	0.3	8.45	0.07	2	1.97	0	gi|334186042|ref|NP_001190113.1| putative aquaporin SIP2-1 [Arabidopsis thaliana]_x0001_gi|332646071|gb|AEE79592.1| putative aquaporin SIP2-1 [Arabidopsis thaliana]
Cluster_24253	44.19	26.62	9.64	13.02	0.17	15.53	25.19	gi|674866633|emb|CDY67104.1| BnaCnng53550D [Brassica napus]
Cluster_12338	19.89	49.09	6.3	6.69	12.63	2.46	12.43	gi|674850544|emb|CDY71737.1| BnaAnng38640D [Brassica napus]
Cluster_62276	2.74	0.96	1.46	1.28	15.53	5.08	2.37	gi|757821693|gb|KIS36590.1| hypothetical protein NTHI1209_00002 [Haemophilus influenzae]
Cluster_3110	5.49	39.18	4.49	2.52	1.14	1.9	3.98	gi|674917413|emb|CDY15742.1| BnaC04g15820D [Brassica napus]
Cluster_109539	0.66	1.09	0	8.33	5.93	0.8	0.7	gi|189337865|dbj|BAG46934.1| hypothetical protein BMULJ_05092 [Burkholderia multivorans ATCC 17616]
Cluster_67543	22.31	148.94	15.36	32.02	216.98	17.19	316.67	gi|922404972|ref|XP_013626732.1| PREDICTED: glycine-rich cell wall structural protein 1.8-like [Brassica oleracea var. oleracea]
Cluster_70097	62.47	22.33	19.71	50.27	16.03	2.39	19.71	gi|731213890|ref|XP_010621402.1| PREDICTED: uncharacterized protein LOC104861624 [Fukomys damarensis]
Cluster_20316	562.37	815.94	306.84	387.56	395.52	107.13	637.33	gi|922511213|ref|XP_013591502.1| PREDICTED: metacaspase-4 [Brassica oleracea var. oleracea]
Cluster_3402	0	0.08	0.09	0.24	0.09	0	0	gi|923906702|ref|XP_013723322.1| PREDICTED: pentatricopeptide repeat-containing protein At1g18485-like [Brassica napus]
Cluster_20583	12.13	0.44	2.47	3.42	3.59	0.34	2.34	gi|922515133|ref|XP_013592788.1| PREDICTED: methyltransferase-like protein 7A isoform X2 [Brassica oleracea var. oleracea]_x0001_gi|923840939|ref|XP_013700856.1| PREDICTED: methyltransferase-like protein 7A isoform X2 [Brassica napus]
Cluster_105250	92.5	17.58	37.96	135.71	25.72	10.93	34.78	gi|674900075|emb|CDY32875.1| BnaC09g33220D [Brassica napus]
Cluster_59488	13.43	4.74	1.28	1.4	2.78	20.68	1.79	gi|674928317|emb|CDY05138.1| BnaC03g29360D [Brassica napus]
Cluster_75975	1.71	5.32	1.68	0	0	0	0	gi|922439757|ref|XP_013625061.1| PREDICTED: elicitor-responsive protein 3-like [Brassica oleracea var. oleracea]
Cluster_33695	61.53	51.04	20.15	39.19	32.13	67.47	85.79	gi|674886442|emb|CDY46179.1| BnaA05g20660D [Brassica napus]
Cluster_18448	5.13	11.39	13.36	20.12	45.45	150.59	32.13	gi|674896163|emb|CDY36714.1| BnaC02g31350D [Brassica napus]
Cluster_27754	7.48	2.33	4.17	4.13	19.7	11.23	1.65	gi|922426107|ref|XP_013619125.1| PREDICTED: protein MIZU-KUSSEI 1-like [Brassica oleracea var. oleracea]_x0001_gi|674933654|emb|CDX99760.1| BnaC02g35600D [Brassica napus]
Cluster_84214	11.99	0	0.17	0	0	0	0	#N/A
Cluster_8630	15.94	17.49	1.19	4.46	12.44	4.08	16.12	gi|923708647|ref|XP_013661788.1| PREDICTED: glucose-1-phosphate adenylyltransferase small subunit, chloroplastic [Brassica napus]
Cluster_3903	1.71	54.98	168.74	1471.48	949.72	706.49	1341.74	gi|922405339|ref|XP_013634329.1| PREDICTED: leucoanthocyanidin dioxygenase [Brassica oleracea var. oleracea]
Cluster_19563	4.72	8.78	0.7	4.45	1.79	0.31	5.88	gi|922569002|ref|XP_013612810.1| PREDICTED: probable mediator of RNA polymerase II transcription subunit 26b [Brassica oleracea var. oleracea]
Cluster_37158	4.47	16.19	0.66	0.58	0.66	2.84	0.18	gi|685324613|ref|XP_009151895.1| PREDICTED: WAT1-related protein At3g28100-like isoform X1 [Brassica rapa]_x0001_gi|674947297|emb|CDX86450.1| BnaA06g31670D [Brassica napus]
Cluster_25659	0.2	0.77	18.01	1.33	12.58	7.44	0.57	gi|685384647|ref|XP_009124436.1| PREDICTED: uncharacterized protein LOC103849425 [Brassica rapa]
Cluster_14190	0	1.89	0.28	0.28	3.33	10.99	2.13	gi|567170086|ref|XP_006398852.1| hypothetical protein EUTSA_v10012955mg [Eutrema salsugineum]_x0001_gi|557099942|gb|ESQ40305.1| hypothetical protein EUTSA_v10012955mg [Eutrema salsugineum]
Cluster_24290	28.57	0.05	0.03	0	0.16	0	11.4	gi|674905299|emb|CDY27778.1| BnaA05g31870D [Brassica napus]
Cluster_32680	4.86	12.72	6.51	1.22	5.52	8.88	2.6	gi|674955491|emb|CDX78219.1| BnaA09g34140D [Brassica napus]
Cluster_25109	9.1	23.18	22.61	22.69	17.96	7.46	24.44	gi|685305337|ref|XP_009143393.1| PREDICTED: class E vacuolar protein-sorting machinery protein hse1 [Brassica rapa]
Cluster_26758	0.14	0	20.59	0	0	0	0	gi|9369381|gb|AAF87130.1|AC006434_26 F10A5.15 [Arabidopsis thaliana]
Cluster_67899	19.51	0.09	0.11	0	1.9	0	0.15	gi|685268126|ref|XP_009125141.1| PREDICTED: trichohyalin isoform X4 [Brassica rapa]
Cluster_31180	14.22	0	0	0	0.61	0	0	#N/A
Cluster_27794	32.91	17.99	105.93	4.52	26.87	110.6	25.46	gi|923776439|ref|XP_013680948.1| PREDICTED: osmotin-like protein OSM34 [Brassica napus]
Cluster_37533	8.58	12.6	0	8.26	0.67	0.17	5.18	gi|297813655|ref|XP_002874711.1| hypothetical protein ARALYDRAFT_327304 [Arabidopsis lyrata subsp. lyrata]_x0001_gi|297320548|gb|EFH50970.1| hypothetical protein ARALYDRAFT_327304 [Arabidopsis lyrata subsp. lyrata]
Cluster_3983	205.62	97.13	59.21	50.87	170.99	369	45.34	gi|922505801|ref|XP_013589843.1| PREDICTED: alpha-1,3/1,6-mannosyltransferase ALG2 [Brassica oleracea var. oleracea]
Cluster_77900	14.21	0	0.2	0	10.61	0	0	gi|685304526|ref|XP_009142983.1| PREDICTED: la-related protein 6B [Brassica rapa]
Cluster_74423	1.44	33.94	0.13	9.15	0	0	0	gi|674234884|gb|KFK27649.1| hypothetical protein AALP_AA8G410700 [Arabis alpina]
Cluster_90570	13.34	0	0	6.93	0	1.28	1.14	gi|685279943|ref|XP_009130895.1| PREDICTED: anthranilate synthase alpha subunit 1, chloroplastic isoform X2 [Brassica rapa]
Cluster_32428	11.89	8.1	0.12	0	0.38	8.31	5.11	gi|923782650|ref|XP_013682317.1| PREDICTED: 1-aminocyclopropane-1-carboxylate oxidase homolog 12-like [Brassica napus]_x0001_gi|674963102|emb|CDX71105.1| BnaC03g11890D [Brassica napus]
Cluster_30540	0.16	16.85	48.52	32.71	57.37	20.55	27.54	#N/A
Cluster_78345	0.84	4	2.69	1.44	4.54	3.3	3.05	gi|685337578|ref|XP_009105940.1| PREDICTED: telomere repeat-binding factor 4 isoform X1 [Brassica rapa]_x0001_gi|923667671|ref|XP_013649580.1| PREDICTED: telomere repeat-binding factor 4-like isoform X1 [Brassica napus]
Cluster_25749	0	0.75	18.64	7.11	11.95	22.91	4.78	gi|674940728|emb|CDX92830.1| BnaC07g40880D [Brassica napus]
Cluster_11873	0	0	0	0.36	0	4.81	33.99	gi|923734313|ref|XP_013669200.1| PREDICTED: uncharacterized abhydrolase domain-containing protein DDB_G0269086-like [Brassica napus]
Cluster_81880	0	0	0	0	0	0.87	0	#N/A
Cluster_26746	0	0.18	57.88	0	0	0.6	0.16	#N/A
Cluster_6408	13.38	12.43	6.98	9.92	9.12	36.68	4.37	gi|685330954|ref|XP_009103368.1| PREDICTED: nuclear-pore anchor [Brassica rapa]
Cluster_28755	30.71	7.94	0.74	15.84	1.13	0	4.35	gi|674965219|emb|CDX67462.1| BnaA07g15020D [Brassica napus]
Cluster_22492	36.92	7	4.57	135.15	20.38	6.04	4.77	gi|922470447|ref|XP_013634839.1| PREDICTED: glutathione S-transferase U3-like [Brassica oleracea var. oleracea]
Cluster_106246	0	0	0	0.74	0	0.56	0	gi|121281923|gb|ABM53547.1| conserved hypothetical protein [uncultured beta proteobacterium CBNPD1 BAC clone 578]
Cluster_20800	566.23	424.18	51.21	396.21	128.66	86.34	384.88	gi|685265271|ref|XP_009114068.1| PREDICTED: S-adenosylmethionine synthase 2 [Brassica rapa]_x0001_gi|923625746|ref|XP_013748959.1| PREDICTED: S-adenosylmethionine synthase 2-like [Brassica napus]_x0001_gi|923625748|ref|XP_013748960.1| PREDICTED: S-adenosylmethionine synthase 2-like [Brassica napus]_x0001_gi|674871468|emb|CDY63017.1| BnaA01g36920D [Brassica napus]
Cluster_44558	0	0	0	0	19.29	0.16	0	gi|635366658|emb|CCI45056.1| unnamed protein product [Albugo candida]
Cluster_80077	0.17	0.14	0.15	22.09	3.77	0	0.93	gi|923607411|ref|XP_013743117.1| PREDICTED: UDP-glycosyltransferase 84A2-like [Brassica napus]_x0001_gi|226533658|emb|CAS03347.1| sinapate 1-glucosyltransferase [Brassica napus var. napus]_x0001_gi|226533674|emb|CAS03355.1| sinapate 1-glucosyltransferase [Brassica napus var. napus]_x0001_gi|674894187|emb|CDY38624.1| BnaA05g19630D [Brassica napus]
Cluster_41206	1.72	2.25	0.1	10.49	0.22	2.38	7.74	gi|674927187|emb|CDY05966.1| BnaA09g38140D [Brassica napus]
Cluster_104652	1.49	0	1.25	1.21	2.15	0	0	#N/A
Cluster_33673	3.29	2.88	0.83	0.4	1.63	0.44	0.15	gi|674921147|emb|CDY12101.1| BnaC03g60170D [Brassica napus]
Cluster_68311	535.32	464.02	26.8	195.4	201.6	139.46	70.62	#N/A
Cluster_39789	4.43	3.3	14.8	14.15	22.19	25.7	16.3	gi|923847991|ref|XP_013703065.1| PREDICTED: rRNA-processing protein UTP23 homolog [Brassica napus]
Cluster_12752	11.7	1.38	2.1	3.85	0.95	3.53	0.87	gi|674949202|emb|CDX84198.1| BnaC04g09600D [Brassica napus]
Cluster_11950	22.67	0	21.95	0.03	106.69	81.32	15.28	gi|685295025|ref|XP_009138400.1| PREDICTED: glutamic acid-rich protein [Brassica rapa]
Cluster_22170	19.42	3.68	1.49	1.88	6.14	4.57	2.12	gi|685271364|ref|XP_009126724.1| PREDICTED: serine/threonine-protein kinase HT1-like [Brassica rapa]_x0001_gi|923525908|ref|XP_013682572.1| PREDICTED: serine/threonine-protein kinase HT1-like [Brassica napus]
Cluster_47867	26.59	0.3	20.59	105.76	0	0	0.17	gi|674931628|emb|CDY01643.1| BnaC04g31090D [Brassica napus]
Cluster_13138	28.95	0	19.46	0	0	0	0	gi|923909114|ref|XP_013724413.1| PREDICTED: uncharacterized protein LOC106428206 [Brassica napus]
Cluster_14773	47.33	21.18	3.1	4.69	41.81	6.92	7.85	gi|685352469|ref|XP_009111570.1| PREDICTED: putative pectate lyase 11 [Brassica rapa]_x0001_gi|923910550|ref|XP_013725053.1| PREDICTED: putative pectate lyase 11 [Brassica napus]
Cluster_3321	7.7	8.94	3.51	4.02	15.58	3.05	5.38	gi|923790072|ref|XP_013684057.1| PREDICTED: interactor of constitutive active ROPs 2, chloroplastic-like isoform X1 [Brassica napus]_x0001_gi|923790075|ref|XP_013684058.1| PREDICTED: interactor of constitutive active ROPs 2, chloroplastic-like isoform X1 [Brassica napus]_x0001_gi|923790081|ref|XP_013684059.1| PREDICTED: interactor of constitutive active ROPs 2, chloroplastic-like isoform X1 [Bras…
Cluster_9615	10.68	49.27	0.67	0.79	37.15	12.98	3.71	gi|922460723|ref|XP_013631668.1| PREDICTED: uncharacterized protein At2g39920 [Brassica oleracea var. oleracea]_x0001_gi|922460726|ref|XP_013631669.1| PREDICTED: uncharacterized protein At2g39920 [Brassica oleracea var. oleracea]
Cluster_99538	4.55	0	0	0.22	1.61	0.64	0	gi|52353107|emb|CAH55681.1| polyprotein, partial [Turnip mosaic virus]
Cluster_69311	0	0	0	0.46	0	0	0.48	gi|923913822|ref|XP_013726542.1| PREDICTED: uncharacterized protein LOC106430300 [Brassica napus]
Cluster_10954	35.27	57.58	35.06	55.1	16.37	21.56	179.9	gi|923552746|ref|XP_013737189.1| PREDICTED: poly(U)-specific endoribonuclease-B-like [Brassica napus]_x0001_gi|923553228|ref|XP_013737328.1| PREDICTED: poly(U)-specific endoribonuclease-B-like [Brassica napus]
Cluster_6434	10	0.55	95.91	0	51.77	45.63	0.28	gi|923927339|ref|XP_013732590.1| PREDICTED: serine/arginine repetitive matrix protein 1-like [Brassica napus]_x0001_gi|923927342|ref|XP_013732591.1| PREDICTED: serine/arginine repetitive matrix protein 1-like [Brassica napus]
Cluster_9914	30.13	4.63	0	0.34	0.4	0.19	0.81	gi|685279012|ref|XP_009130443.1| PREDICTED: metacaspase-3-like [Brassica rapa]
Cluster_66914	3.79	0.11	0	0	2.31	0	0	gi|685274123|ref|XP_009128098.1| PREDICTED: ocs element-binding factor 1-like [Brassica rapa]_x0001_gi|923536929|ref|XP_013718541.1| PREDICTED: ocs element-binding factor 1-like [Brassica napus]
Cluster_22788	31.45	51.9	8.05	7.91	40.52	47.19	36.66	gi|923847261|ref|XP_013702821.1| PREDICTED: uncharacterized protein LOC106406668 isoform X1 [Brassica napus]_x0001_gi|923847263|ref|XP_013702822.1| PREDICTED: uncharacterized protein LOC106406668 isoform X2 [Brassica napus]_x0001_gi|923847267|ref|XP_013702823.1| PREDICTED: uncharacterized protein LOC106406668 isoform X3 [Brassica napus]
Cluster_32070	7.87	0.06	0	15.3	3.82	0	28.85	gi|674954465|emb|CDX78938.1| BnaA01g10050D [Brassica napus]
Cluster_26302	2324.06	645.39	335.76	7732.01	727.22	459.67	1688.38	gi|685333988|ref|XP_009104572.1| PREDICTED: glutathione S-transferase U19 [Brassica rapa]
Cluster_34159	62.06	16.37	7.29	37.25	17.94	24.74	21.07	gi|922558405|ref|XP_013607296.1| PREDICTED: 60S ribosomal protein L12-3 [Brassica oleracea var. oleracea]
Cluster_35989	1.51	1.87	0.79	0.47	3.07	32.79	0.29	gi|567175548|ref|XP_006400464.1| hypothetical protein EUTSA_v10013101mg [Eutrema salsugineum]_x0001_gi|567175552|ref|XP_006400465.1| hypothetical protein EUTSA_v10013101mg [Eutrema salsugineum]_x0001_gi|557101554|gb|ESQ41917.1| hypothetical protein EUTSA_v10013101mg [Eutrema salsugineum]_x0001_gi|557101555|gb|ESQ41918.1| hypothetical protein EUTSA_v10013101mg [Eutrema salsugineum]
Cluster_16790	5.62	3.49	0.15	5.43	3.23	12.3	3.57	#N/A
Cluster_36358	0	3.57	0	0.09	0	0	40.66	gi|678172646|gb|AIM48931.1| MYB transcription factor [Raphanus sativus]
Cluster_3394	10.97	11.19	9.56	21.86	5.7	4.03	15.75	gi|922454190|ref|XP_013629543.1| PREDICTED: aspartate aminotransferase 3, chloroplastic [Brassica oleracea var. oleracea]
Cluster_12241	135.22	53.08	42.39	47.61	29.29	3.46	26.53	gi|685322344|ref|XP_009151020.1| PREDICTED: LOW QUALITY PROTEIN: zinc finger protein CONSTANS-LIKE 4 [Brassica rapa]
Cluster_55920	2.12	0.47	0.96	2.85	0.69	0.23	34.38	gi|685311321|ref|XP_009146230.1| PREDICTED: auxin-responsive protein IAA19-like [Brassica rapa]
Cluster_3520	11.25	0.31	0.07	0.1	0	23.74	0	gi|727442628|ref|XP_010502813.1| PREDICTED: LOW QUALITY PROTEIN: WAT1-related protein At5g40210 [Camelina sativa]
Cluster_22243	2.25	2.18	2.48	10.39	1.24	1.57	3.79	gi|923610892|ref|XP_013744147.1| PREDICTED: double-stranded RNA-binding protein 2-like [Brassica napus]
Cluster_71419	0.43	0	2.39	0.12	0	1.38	0.49	#N/A
Cluster_31336	0.15	0.32	0.66	0.14	0.86	4.96	8.88	gi|923767184|ref|XP_013678474.1| PREDICTED: uncharacterized protein LOC106382935 [Brassica napus]
Cluster_95762	1.46	1.2	5.08	5.12	0.88	70.95	4.15	#N/A
Cluster_75496	1.41	0.2	2.04	1.17	0	56.29	1.8	#N/A
Cluster_80064	0	0	0	0	0	29.59	0	#N/A
Cluster_72990	2253.13	2044.51	254.72	1668.71	1419.47	826.95	2953.68	gi|674958886|emb|CDX74447.1| BnaA04g09420D [Brassica napus]
Cluster_91789	4.48	0.74	11.99	12.6	0	824.92	17.04	#N/A
Cluster_37319	13.88	0	0.13	0	0	0	0.88	gi|567164091|ref|XP_006397237.1| hypothetical protein EUTSA_v10029510mg [Eutrema salsugineum]_x0001_gi|557098254|gb|ESQ38690.1| hypothetical protein EUTSA_v10029510mg [Eutrema salsugineum]
Cluster_73890	23.62	0.13	0	0	0	0	0	gi|940383|dbj|BAA08113.1| GTP cyclohydrolase II [Arabidopsis thaliana]
Cluster_174	14.6	0.05	0.06	0	0.2	0.01	0.01	gi|567195924|ref|XP_006406138.1| hypothetical protein EUTSA_v10020419mg [Eutrema salsugineum]_x0001_gi|557107284|gb|ESQ47591.1| hypothetical protein EUTSA_v10020419mg [Eutrema salsugineum]
Cluster_84436	87.98	1.11	0	0.16	4.14	0	6.75	gi|923923579|ref|XP_013730919.1| PREDICTED: methylthioalkylmalate synthase 2, chloroplastic-like [Brassica napus]
Cluster_2061	15.86	11.4	2.56	9.31	1.3	29.13	5.92	gi|567121450|ref|XP_006390403.1| hypothetical protein EUTSA_v10019368mg [Eutrema salsugineum]_x0001_gi|557086837|gb|ESQ27689.1| hypothetical protein EUTSA_v10019368mg [Eutrema salsugineum]
Cluster_109546	0	16.59	3.85	4.54	0	0.79	3.45	gi|89257480|gb|ABD64971.1| sodium-dependent transporter family protein [Brassica oleracea]
Cluster_50197	0.95	0	0.49	0.33	0	0	0	gi|922574764|ref|XP_013615722.1| PREDICTED: protein AIG2-like, partial [Brassica oleracea var. oleracea]
Cluster_99643	5.59	4.07	0	0.43	19.14	2.56	8.81	gi|923809595|ref|XP_013690478.1| PREDICTED: uncharacterized protein LOC106394453 [Brassica napus]
Cluster_16196	16.59	7.81	3.72	13.33	0.61	13.1	0.82	gi|685333222|ref|XP_009104259.1| PREDICTED: palmitoyl-protein thioesterase 1 [Brassica rapa]
Cluster_43666	42.25	7.78	12.8	0	0.66	0	1.69	gi|392522062|gb|AFM77901.1| MADS-box protein AGL24 [Brassica napus]
Cluster_29633	13.72	0	0	0	0.19	0.19	0	gi|297814095|ref|XP_002874931.1| ATXDH1 [Arabidopsis lyrata subsp. lyrata]_x0001_gi|297320768|gb|EFH51190.1| ATXDH1 [Arabidopsis lyrata subsp. lyrata]
Cluster_32324	146.39	140.21	7.61	57.98	32.23	27.86	36.73	gi|22329538|ref|NP_683304.1| uncharacterized protein [Arabidopsis thaliana]_x0001_gi|9958057|gb|AAG09546.1|AC011810_5 Unknown Protein [Arabidopsis thaliana]_x0001_gi|27754364|gb|AAO22631.1| unknown protein [Arabidopsis thaliana]_x0001_gi|28393909|gb|AAO42362.1| unknown protein [Arabidopsis thaliana]_x0001_gi|332190884|gb|AEE29005.1| uncharacterized protein AT1G13360 [Arabidopsis thaliana]
Cluster_13048	4.29	8.25	0	2.2	25.66	28.85	2.75	gi|674907506|emb|CDY25494.1| BnaC09g11190D [Brassica napus]
Cluster_37028	4.38	0.12	3	0.13	14.56	4.01	4.76	#N/A
Cluster_1549	0.84	0.28	0	0.04	0.28	0.25	0.3	gi|922543463|ref|XP_013599488.1| PREDICTED: kinesin-like protein BC2 [Brassica oleracea var. oleracea]
Cluster_8867	3.05	3.32	4.36	2.96	0.83	0.44	0.42	gi|923649424|ref|XP_013643918.1| PREDICTED: long chain acyl-CoA synthetase 7, peroxisomal-like [Brassica napus]
Cluster_80485	17.91	0	0	0	0.63	0	0	gi|674958891|emb|CDX74452.1| BnaA04g09370D [Brassica napus]
Cluster_11670	25.74	6.99	0.82	16.51	3.47	4.31	2.57	gi|923863172|ref|XP_013707209.1| PREDICTED: ethylene-responsive transcription factor ERF118-like [Brassica napus]_x0001_gi|923863174|ref|XP_013707210.1| PREDICTED: ethylene-responsive transcription factor ERF118-like [Brassica napus]
Cluster_35922	4.17	18.48	0.07	14.75	2.44	4.81	14.18	gi|685310349|ref|XP_009145777.1| PREDICTED: homeobox protein HAT3.1-like [Brassica rapa]_x0001_gi|685310352|ref|XP_009145778.1| PREDICTED: homeobox protein HAT3.1-like [Brassica rapa]
Cluster_27813	22.26	31.29	2.72	30.13	15.43	5.15	17.12	gi|674928111|emb|CDY05239.1| BnaC05g45640D [Brassica napus]
Cluster_56769	34.71	10.26	0	0	0	0	0.22	gi|565483010|ref|XP_006299145.1| hypothetical protein CARUB_v10015288mg [Capsella rubella]_x0001_gi|482567854|gb|EOA32043.1| hypothetical protein CARUB_v10015288mg [Capsella rubella]
Cluster_10045	4.91	9.99	11.33	2.56	10.35	3.09	3.93	gi|923667148|ref|XP_013649417.1| PREDICTED: uncharacterized protein LOC106354105 isoform X1 [Brassica napus]
Cluster_85539	15.22	0	0	0	7.75	0	0	gi|923755437|ref|XP_013675615.1| PREDICTED: uncharacterized protein LOC106380407 [Brassica napus]
Cluster_15291	16.95	4.52	18.25	22.93	37.7	7.89	19.23	gi|922545364|ref|XP_013600474.1| PREDICTED: 3-hydroxyisobutyryl-CoA hydrolase-like protein 5 [Brassica oleracea var. oleracea]_x0001_gi|922545366|ref|XP_013600475.1| PREDICTED: 3-hydroxyisobutyryl-CoA hydrolase-like protein 5 [Brassica oleracea var. oleracea]_x0001_gi|922545368|ref|XP_013600476.1| PREDICTED: 3-hydroxyisobutyryl-CoA hydrolase-like protein 5 [Brassica oleracea var. oleracea]_x0001_…
Cluster_84665	10.05	0	0	0	3.49	0	0	gi|685272356|ref|XP_009127244.1| PREDICTED: low-temperature-induced 65 kDa protein-like isoform X1 [Brassica rapa]_x0001_gi|685272358|ref|XP_009127245.1| PREDICTED: low-temperature-induced 65 kDa protein-like isoform X1 [Brassica rapa]
Cluster_7056	0.52	2.33	0.68	10.38	2.18	3.48	2.15	gi|922514116|ref|XP_013592463.1| PREDICTED: UDP-galactose transporter 2-like [Brassica oleracea var. oleracea]_x0001_gi|674917913|emb|CDY15303.1| BnaC06g07890D [Brassica napus]
Cluster_56006	15.8	9.87	1.18	9.93	3.77	11.24	11.89	gi|923758939|ref|XP_013676589.1| PREDICTED: uncharacterized protein LOC106381243 isoform X3 [Brassica napus]
Cluster_98242	1.8	3.18	21.09	10.4	39.8	772.48	11.09	#N/A
Cluster_29842	13.72	1.78	1.35	3.09	0.41	0.21	0.94	gi|922503458|ref|XP_013588933.1| PREDICTED: probable WRKY transcription factor 57 [Brassica oleracea var. oleracea]_x0001_gi|922503461|ref|XP_013588934.1| PREDICTED: probable WRKY transcription factor 57 [Brassica oleracea var. oleracea]_x0001_gi|922503464|ref|XP_013588935.1| PREDICTED: probable WRKY transcription factor 57 [Brassica oleracea var. oleracea]_x0001_gi|923841105|ref|XP_013700904.1| …
Cluster_28406	4.88	35.08	0.37	0.49	8.97	0.36	3.22	gi|674920158|emb|CDY13122.1| BnaA09g16950D [Brassica napus]
Cluster_52973	744.14	52.58	5.91	85.7	32.42	72.24	47.98	gi|685303632|ref|XP_009142524.1| PREDICTED: ethylene response sensor 1-like [Brassica rapa]
Cluster_37428	0.12	8.8	4.03	3.58	3.57	18.78	26.82	#N/A
Cluster_72394	1.46	0.72	0.62	0.21	0	0	0	gi|922486437|ref|XP_013583643.1| PREDICTED: ninja-family protein AFP2 [Brassica oleracea var. oleracea]_x0001_gi|922486440|ref|XP_013583644.1| PREDICTED: ninja-family protein AFP2 [Brassica oleracea var. oleracea]
Cluster_53259	1.51	6.12	7.84	0	1.94	19.46	1.97	gi|922500156|ref|XP_013587887.1| PREDICTED: sister chromatid cohesion 1 protein 2-like isoform X2 [Brassica oleracea var. oleracea]
Cluster_104366	0	0	0	0	0	0	0	gi|357492397|ref|XP_003616487.1| signal anchor, putative [Medicago truncatula]_x0001_gi|355517822|gb|AES99445.1| signal anchor, putative [Medicago truncatula]
Cluster_40910	2.65	9.57	3.8	9.63	9.47	4.17	10.03	gi|922420380|ref|XP_013616071.1| PREDICTED: uncharacterized protein LOC106322559 [Brassica oleracea var. oleracea]
Cluster_106215	17.99	1.85	8	19.89	1.15	4.63	3.63	gi|567201416|ref|XP_006407696.1| hypothetical protein EUTSA_v10020507mg [Eutrema salsugineum]_x0001_gi|557108842|gb|ESQ49149.1| hypothetical protein EUTSA_v10020507mg [Eutrema salsugineum]
Cluster_50947	111.54	439.81	2.89	0.78	0.43	1.34	1.11	#N/A
Cluster_45350	29.74	6.23	8.82	1.84	0.48	3.07	16.25	gi|5882732|gb|AAD55285.1|AC008263_16 Similar to gb|AF135422 GDP-mannose pyrophosphorylase A (GMPPA) from Homo sapiens. ESTs gb|AA712990, gb|N65247, gb|N38149, gb|T04179, gb|Z38092, gb|T76473, gb|N96403, gb|AA394551 and gb|AA728527 come from this gene [Arabidopsis thaliana]
Cluster_99226	0.3	1.7	47.3	1.43	0	8.54	1.82	#N/A
Cluster_18980	21.79	3.17	0.65	0	8.48	6.44	1.83	gi|923545153|ref|XP_013734643.1| PREDICTED: nuclear transcription factor Y subunit B-1-like [Brassica napus]
Cluster_34488	3.75	4.3	3.62	2.88	6.01	3.86	1.86	gi|543177598|gb|AGV54820.1| cell wall-associated hydrolase [Phaseolus vulgaris]
Cluster_68089	62.15	7.35	3.21	1.99	6.27	2.42	2.08	gi|923538294|ref|XP_013722397.1| PREDICTED: transcription factor bHLH93-like [Brassica napus]_x0001_gi|674895017|emb|CDY37835.1| BnaAnng04960D [Brassica napus]
Cluster_14211	349.53	0.21	18.99	20.34	122.22	177.13	0.1	gi|674892908|emb|CDY39871.1| BnaC03g67460D [Brassica napus]
Cluster_3165	2.79	4.69	0.95	1.45	4.2	0.83	2.23	gi|923507865|ref|XP_013735190.1| PREDICTED: cannabidiolic acid synthase-like [Brassica napus]
Cluster_42976	31.34	0	0	0	2.48	0	0	#N/A
Cluster_12467	29.86	27.64	9.35	19.77	3.2	17.83	14.47	gi|923727956|ref|XP_013667114.1| PREDICTED: VAMP-like protein YKT61 [Brassica napus]_x0001_gi|923904157|ref|XP_013722248.1| PREDICTED: VAMP-like protein YKT61 [Brassica napus]_x0001_gi|674871701|emb|CDY62698.1| BnaA10g29290D [Brassica napus]_x0001_gi|674888820|emb|CDY43884.1| BnaC09g33590D [Brassica napus]
Cluster_100728	9.56	16.19	3.64	19.43	0.98	5.24	19.51	gi|674914899|emb|CDY18148.1| BnaC05g01710D [Brassica napus]
Cluster_77426	0	0	0	0	0	0	0	#N/A
Cluster_27992	25.06	14.99	7.24	0	5.75	2.76	12.72	gi|685301660|ref|XP_009141524.1| PREDICTED: probable sucrose-phosphatase 2 [Brassica rapa]_x0001_gi|923709743|ref|XP_013662088.1| PREDICTED: probable sucrose-phosphatase 2 [Brassica napus]
Cluster_26638	13.3	2.13	1.54	0.14	0.89	3.4	4.3	gi|685345247|ref|XP_009108788.1| PREDICTED: uncharacterized protein LOC103834473 [Brassica rapa]_x0001_gi|674884047|emb|CDY48447.1| BnaA08g11560D [Brassica napus]
Cluster_4897	81.75	65.01	34.28	56.71	76.31	33.98	55.98	gi|685347254|ref|XP_009109548.1| PREDICTED: extensin-2 isoform X3 [Brassica rapa]
Cluster_1728	10.97	9.55	1.71	3.18	1.8	474.49	22.78	gi|923553600|ref|XP_013737442.1| PREDICTED: uncharacterized protein LOC106440345 [Brassica napus]_x0001_gi|674946180|emb|CDX87029.1| BnaC09g03440D [Brassica napus]
Cluster_81597	12.31	0.27	0	0	5.82	1.77	0.6	gi|923839168|ref|XP_013700277.1| PREDICTED: peroxidase 22-like [Brassica napus]
Cluster_96472	0.26	0	0.62	1.68	0	0	0	gi|674241022|gb|KFK33787.1| hypothetical protein AALP_AA5G060300 [Arabis alpina]
Cluster_12791	0.11	6	2.52	1.59	36.23	19.72	45.33	gi|674864823|emb|CDY67969.1| BnaAnng25770D [Brassica napus]_x0001_gi|674868305|emb|CDY66106.1| BnaA02g35560D [Brassica napus]
Cluster_12132	0.4	0.36	0.46	0.09	0.29	35.32	0.24	gi|923650038|ref|XP_013644111.1| PREDICTED: COMPASS-like H3K4 histone methylase component WDR5B isoform X1 [Brassica napus]_x0001_gi|923650042|ref|XP_013644112.1| PREDICTED: COMPASS-like H3K4 histone methylase component WDR5B isoform X2 [Brassica napus]
Cluster_17477	33.71	94.04	15.91	57	10.73	14.99	22.35	gi|674957072|emb|CDX76431.1| BnaA08g09690D [Brassica napus]
Cluster_28192	133.04	319.71	206.76	306.02	74.55	138.3	317.68	#N/A
Cluster_5848	2.57	7.1	11.29	5.09	0.89	1.33	3.36	gi|923658352|ref|XP_013646802.1| PREDICTED: squamosa promoter-binding-like protein 3 [Brassica napus]
Cluster_27612	19.48	17.26	0.09	0	0	0.18	1.17	#N/A
Cluster_34598	20.91	92.26	15.5	75.93	5.07	27.76	54.64	gi|923616935|ref|XP_013746216.1| PREDICTED: uncharacterized protein LOC106448949 [Brassica napus]
Cluster_1272	2.47	3.05	0.86	1.97	0.72	0.58	1.76	gi|685364107|ref|XP_009116264.1| PREDICTED: folylpolyglutamate synthase isoform X1 [Brassica rapa]
Cluster_64427	8.87	14.1	34.97	63.35	20.73	3.1	16.69	gi|922510379|ref|XP_013591251.1| PREDICTED: myosin heavy chain, non-muscle [Brassica oleracea var. oleracea]_x0001_gi|922510382|ref|XP_013591252.1| PREDICTED: myosin heavy chain, non-muscle [Brassica oleracea var. oleracea]_x0001_gi|922510385|ref|XP_013591253.1| PREDICTED: myosin heavy chain, non-muscle [Brassica oleracea var. oleracea]_x0001_gi|922510388|ref|XP_013591254.1| PREDICTED: myosin hea…
Cluster_100849	17.79	18.89	326.22	107.32	177.56	471.45	1575.8	#N/A
Cluster_22102	6.42	0.23	0.05	0.1	0	2.36	0	gi|685260063|ref|XP_009138327.1| PREDICTED: zinc-finger homeodomain protein 2 [Brassica rapa]
Cluster_65285	11.9	4.88	2.17	4.58	0	0.3	0.42	#N/A
Cluster_49393	24.33	9.73	2.39	5.78	21.39	8.53	7.17	gi|674963572|emb|CDX69804.1| BnaA10g21530D [Brassica napus]
Cluster_18346	0	10.3	0	0	0	0	0	gi|674849076|emb|CDY71989.1| BnaCnng75440D [Brassica napus]
Cluster_5923	6.85	7.79	11.52	14.44	11.91	7.48	19.45	gi|923605684|ref|XP_013742590.1| PREDICTED: probable chlorophyll(ide) b reductase NYC1, chloroplastic [Brassica napus]_x0001_gi|923898599|ref|XP_013719847.1| PREDICTED: probable chlorophyll(ide) b reductase NYC1, chloroplastic [Brassica napus]
Cluster_13875	17.56	0.04	3.55	5.98	26.77	0	0	#N/A
Cluster_113024	0	0	1.84	0	3.96	33.68	1.74	#N/A
Cluster_17647	0.04	0.17	0	17.93	0.3	0.19	0.05	gi|685280317|ref|XP_009131065.1| PREDICTED: katanin p80 WD40 repeat-containing subunit B1 homolog [Brassica rapa]
Cluster_46936	0	0	1.02	0	0	0.17	1.09	gi|685306050|ref|XP_009143757.1| PREDICTED: uncharacterized protein LOC103867434 [Brassica rapa]_x0001_gi|674916060|emb|CDY17270.1| BnaA05g09180D [Brassica napus]
Cluster_50832	11.18	0	0	0.95	0	0	0.36	#N/A
Cluster_8576	2.31	7.31	1.16	0.83	0.67	0.6	2.64	gi|922477262|ref|XP_013637046.1| PREDICTED: uncharacterized protein LOC106342609 isoform X1 [Brassica oleracea var. oleracea]_x0001_gi|922477265|ref|XP_013637047.1| PREDICTED: uncharacterized protein LOC106342609 isoform X1 [Brassica oleracea var. oleracea]_x0001_gi|923815455|ref|XP_013692273.1| PREDICTED: uncharacterized protein LOC106396433 isoform X1 [Brassica napus]
Cluster_27039	8.69	6.16	7.6	6.07	3.1	1.88	2.72	gi|674957352|emb|CDX76105.1| BnaA04g03690D [Brassica napus]
Cluster_10603	16.24	1.88	3.25	5.97	0.92	0	1.11	gi|922517974|ref|XP_013593723.1| PREDICTED: tetratricopeptide repeat protein 38-like isoform X1 [Brassica oleracea var. oleracea]
Cluster_8915	0.1	0.86	2.01	1.07	0.84	0.94	0.49	gi|923824789|ref|XP_013695523.1| PREDICTED: uncharacterized protein LOC106399600 isoform X3 [Brassica napus]
Cluster_68707	2.55	33.97	9.72	17.08	24.6	6.06	24.95	gi|923893346|ref|XP_013717610.1| PREDICTED: AT-hook motif nuclear-localized protein 27-like [Brassica napus]
Cluster_21336	0.06	0.1	1.26	0	0.11	0	0.37	#N/A
Cluster_34376	3.23	18.17	0.55	0.69	0.34	0.57	0.58	gi|923876847|ref|XP_013711385.1| PREDICTED: probable purine permease 14 [Brassica napus]_x0001_gi|674893425|emb|CDY39352.1| BnaC05g15350D [Brassica napus]
Cluster_96610	0	22.59	3.12	9.68	0.9	0.6	0.85	gi|674941076|emb|CDX92590.1| BnaA10g16290D [Brassica napus]
Cluster_26064	157.05	58.97	26.06	81.67	46.75	41.31	103.93	gi|685351983|ref|XP_009111378.1| PREDICTED: soluble inorganic pyrophosphatase [Brassica rapa]_x0001_gi|922561038|ref|XP_013608807.1| PREDICTED: soluble inorganic pyrophosphatase 1 [Brassica oleracea var. oleracea]
Cluster_285	0.28	0.05	0.09	0.08	0.11	0.18	0.04	gi|923731476|ref|XP_013668203.1| PREDICTED: ferredoxin-dependent glutamate synthase 1, chloroplastic/mitochondrial [Brassica napus]_x0001_gi|923732046|ref|XP_013668394.1| PREDICTED: ferredoxin-dependent glutamate synthase 1, chloroplastic/mitochondrial [Brassica napus]_x0001_gi|674964025|emb|CDX70257.1| BnaA10g26060D [Brassica napus]
Cluster_16331	0.09	18.01	0.05	7.12	0	0.04	2.28	gi|674239781|gb|KFK32546.1| hypothetical protein AALP_AA6G256900 [Arabis alpina]
Cluster_33730	0.64	10.12	0.39	0	0.39	0.65	3.13	gi|923892677|ref|XP_013717307.1| PREDICTED: glucose-6-phosphate/phosphate translocator 1, chloroplastic-like [Brassica napus]
Cluster_50203	0.16	0	0.34	0	0	0	0.68	#N/A
Cluster_9006	31.48	29.6	2.62	6.94	13.3	9.89	3.71	gi|685371871|ref|XP_009119586.1| PREDICTED: BTB/POZ domain-containing protein At1g03010 isoform X2 [Brassica rapa]
Cluster_15598	430.82	477.94	127.44	117.02	180.86	105.75	296.89	gi|567177069|ref|XP_006400912.1| hypothetical protein EUTSA_v10014884mg [Eutrema salsugineum]_x0001_gi|557102002|gb|ESQ42365.1| hypothetical protein EUTSA_v10014884mg [Eutrema salsugineum]
Cluster_69618	11.72	3.03	29.74	36.08	15.35	135.44	8.55	gi|674851182|emb|CDY71626.1| BnaAnng38240D, partial [Brassica napus]
Cluster_55556	0	0	0	0.16	0	0	0	gi|635357182|emb|CCI50950.1| unnamed protein product, partial [Albugo candida]
Cluster_81476	86.27	47.17	5.01	48.75	16.81	63.4	39.89	gi|567169586|ref|XP_006398708.1| hypothetical protein EUTSA_v10012922mg [Eutrema salsugineum]_x0001_gi|557099798|gb|ESQ40161.1| hypothetical protein EUTSA_v10012922mg [Eutrema salsugineum]
Cluster_51375	0.17	0.45	1.53	0.51	2.02	1.02	1.29	#N/A
Cluster_21995	104.67	119.37	27.22	68.22	0	0	45.2	gi|543173557|gb|AGV52329.1| MAPK3 [Brassica juncea]
Cluster_11276	0	0	1.21	8	0	0.32	0.03	gi|685283183|ref|XP_009132504.1| PREDICTED: uncharacterized protein LOC103857105 isoform X1 [Brassica rapa]
Cluster_999	0.61	1.89	0.47	0.26	0.28	105.72	85.46	gi|923921057|ref|XP_013729778.1| PREDICTED: uncharacterized protein LOC106433501 [Brassica napus]
Cluster_62165	41.39	2.25	100.51	0.65	79.88	1.52	27.1	gi|923928299|ref|XP_013733013.1| PREDICTED: uncharacterized protein LOC106436600 [Brassica napus]_x0001_gi|674933204|emb|CDX99978.1| BnaC09g03230D [Brassica napus]
Cluster_36101	2.09	0.48	6.38	0.22	1.48	3.24	0.78	gi|922488858|ref|XP_013584381.1| PREDICTED: golgin subfamily A member 6-like protein 22 [Brassica oleracea var. oleracea]
Cluster_52761	2.49	1.28	0.37	14.02	0.32	0	17.47	gi|923646596|ref|XP_013643052.1| PREDICTED: non-specific lipid-transfer protein-like protein At5g64080 [Brassica napus]_x0001_gi|923767152|ref|XP_013678467.1| PREDICTED: non-specific lipid-transfer protein-like protein At5g64080 [Brassica napus]
Cluster_47657	12.71	0.3	0	0	0.53	0	0.08	gi|922551340|ref|XP_013603662.1| PREDICTED: protein RADIALIS-like 2 isoform X1 [Brassica oleracea var. oleracea]
Cluster_86201	2.64	0.16	9.97	5.48	0	0	0	#N/A
Cluster_12958	0	1.34	9.57	0	4.33	54.93	1.43	gi|685265995|ref|XP_009117645.1| PREDICTED: uncharacterized protein LOC103842733 [Brassica rapa]
Cluster_93831	5.61	26.88	9.89	10.5	10.87	3.19	47.22	gi|674942986|emb|CDX90645.1| BnaA03g41360D [Brassica napus]
Cluster_3484	7.73	14.6	2.68	4.89	4.92	0.3	10.76	gi|922534160|ref|XP_013598351.1| PREDICTED: UPF0261 protein y4oU isoform X2 [Brassica oleracea var. oleracea]
Cluster_15991	35.72	45.32	4.23	36.49	30.93	13.96	29.37	gi|15229343|ref|NP_187124.1| auxin-responsive protein IAA16 [Arabidopsis thaliana]_x0001_gi|11131089|sp|O24407.1|IAA16_ARATH RecName: Full=Auxin-responsive protein IAA16; AltName: Full=Indoleacetic acid-induced protein 16_x0001_gi|6175173|gb|AAF04899.1|AC011437_14 auxin-induced protein [Arabidopsis thaliana]_x0001_gi|12083210|gb|AAG48764.1|AF332400_1 auxin-induced protein IAA16 [Arabidopsis thali…
Cluster_7901	0.02	0	0.18	0.27	0.3	2.35	0.27	gi|674894101|emb|CDY38745.1| BnaC03g15040D [Brassica napus]
Cluster_49477	52.53	12.15	28.52	17.19	151.19	269.8	24.08	gi|923766512|ref|XP_013678325.1| PREDICTED: uncharacterized protein LOC106382805 [Brassica napus]
Cluster_74174	17.51	1.15	2.2	0.12	2.84	17.18	3.7	gi|923806648|ref|XP_013689332.1| PREDICTED: uncharacterized protein LOC106393137 [Brassica napus]
Cluster_2031	2.03	0.46	0.16	0.11	0.82	0.1	0.02	gi|923790690|ref|XP_013684206.1| PREDICTED: protein LONGIFOLIA 2-like [Brassica napus]
Cluster_63324	14.6	0	0	0	8.87	0	0.16	gi|923877082|ref|XP_013711466.1| PREDICTED: homeobox-leucine zipper protein ATHB-6-like [Brassica napus]
Cluster_80590	4.24	5.11	0.59	0.43	0.64	0.42	1.61	#N/A
Cluster_16718	52.16	98.47	3.36	7.71	9.41	6.54	3.39	gi|923921785|ref|XP_013730121.1| PREDICTED: uncharacterized protein LOC106433835 [Brassica napus]
Cluster_10967	5.27	0.05	1.07	0.49	3.65	10.4	3.84	#N/A
Cluster_18282	0	0	0	3.67	0.4	0	0	gi|923647769|ref|XP_013643419.1| PREDICTED: uncharacterized protein LOC106348255 [Brassica napus]
Cluster_58257	13.78	0	2.04	1.09	2.86	0.51	3.06	#N/A
Cluster_19236	4.29	3.55	2.24	1.25	0.88	1.67	2.16	gi|922548122|ref|XP_013602008.1| PREDICTED: ATP synthase gamma chain 2, chloroplastic [Brassica oleracea var. oleracea]_x0001_gi|923837437|ref|XP_013699624.1| PREDICTED: ATP synthase gamma chain 2, chloroplastic-like [Brassica napus]_x0001_gi|923837441|ref|XP_013699625.1| PREDICTED: ATP synthase gamma chain 2, chloroplastic-like [Brassica napus]_x0001_gi|674949662|emb|CDX83971.1| BnaC08g16740D [B…
Cluster_24803	0	0.57	0.5	0.82	0.52	13.2	0.31	gi|688954384|ref|NP_001288952.1| expansin-A20 precursor [Brassica rapa]_x0001_gi|922416830|ref|XP_013601724.1| PREDICTED: expansin-A20 [Brassica oleracea var. oleracea]_x0001_gi|923507895|ref|XP_013735322.1| PREDICTED: expansin-A20 [Brassica napus]_x0001_gi|506484978|gb|AGM16362.1| alpha-expansin protein 20 [Brassica rapa]
Cluster_23983	26.16	0	7.61	0.23	0	44.65	9.13	#N/A
Cluster_15088	45.81	0	9.41	0.39	41.25	41.35	0	#N/A
Cluster_28041	0.86	0.83	0.53	0.48	1.61	0.09	0.34	gi|923704696|ref|XP_013660655.1| PREDICTED: enoyl-CoA delta isomerase 3 [Brassica napus]
Cluster_30775	0.12	0.08	1.08	4.64	0	81.26	0.23	#N/A
Cluster_99276	5.53	0.35	1.14	115.38	1.04	2.66	4.71	#N/A
Cluster_90439	0.66	5.36	2	3.33	6.28	2.1	12.39	gi|922441521|ref|XP_013625622.1| PREDICTED: E3 ubiquitin-protein ligase At4g11680-like [Brassica oleracea var. oleracea]
Cluster_11302	0.34	1.6	0.88	3.83	1.85	0.27	9.22	gi|685374633|ref|XP_009120524.1| PREDICTED: probable RNA-dependent RNA polymerase 3 isoform X2 [Brassica rapa]
Cluster_19478	5.07	25.06	4.62	43.04	5.17	4.45	4.64	gi|685270297|ref|XP_009126171.1| PREDICTED: phytoene synthase, chloroplastic-like [Brassica rapa]
Cluster_38832	12.52	0	1.51	0.05	1.57	1.78	0	gi|674911289|emb|CDY21878.1| BnaC01g35700D [Brassica napus]
Cluster_74833	0.66	0.54	0.52	14.41	0	0.79	0	gi|674928190|emb|CDY05318.1| BnaC05g44850D [Brassica napus]
Cluster_15676	13.89	15.83	0.33	5.17	7.07	2.73	2.97	gi|922493270|ref|XP_013585695.1| PREDICTED: proline-rich antigen homolog [Brassica oleracea var. oleracea]
Cluster_14347	12.56	0.57	5.55	1.41	3.59	2.7	1.55	gi|685313443|ref|XP_009147310.1| PREDICTED: IAA-amino acid hydrolase ILR1 [Brassica rapa]
Cluster_16675	119.92	149.31	74.12	73.41	85.86	94.62	74.7	gi|685295888|ref|XP_009138804.1| PREDICTED: cytochrome P450 76C4-like [Brassica rapa]_x0001_gi|923617354|ref|XP_013746341.1| PREDICTED: cytochrome P450 76C4-like [Brassica napus]
Cluster_31873	1.15	2.99	5.44	0.75	12.82	1.76	2.77	gi|923856907|ref|XP_013705391.1| PREDICTED: uncharacterized protein At3g60930, chloroplastic-like [Brassica napus]
Cluster_11158	21.52	22.31	11.17	0.53	18.77	7.64	47.48	gi|685307279|ref|XP_009144352.1| PREDICTED: UDP-glycosyltransferase 71D1-like [Brassica rapa]
Cluster_31775	0	0.5	0.05	12.41	0	13.39	0	#N/A
Cluster_3105	9.04	8.19	0.82	4.03	3.67	2.5	6.17	gi|674878960|emb|CDY53124.1| BnaC03g74690D [Brassica napus]
Cluster_15441	225.18	193.9	16.75	42.23	257.47	148.16	37.1	gi|923706657|ref|XP_013661229.1| PREDICTED: neurofilament medium polypeptide-like [Brassica napus]
Cluster_34409	10.98	4.98	28.65	11.7	4.89	5.89	5.34	gi|685299899|ref|XP_009140695.1| PREDICTED: mitochondrial fission 1 protein A-like [Brassica rapa]_x0001_gi|923610616|ref|XP_013744070.1| PREDICTED: mitochondrial fission 1 protein A-like [Brassica napus]_x0001_gi|923800300|ref|XP_013687161.1| PREDICTED: mitochondrial fission 1 protein A-like [Brassica napus]
Cluster_23539	37.37	6.92	11.26	11.46	8.81	4.58	0.07	gi|685302765|ref|XP_009142083.1| PREDICTED: uncharacterized protein LOC103865965 [Brassica rapa]
Cluster_92256	3.13	29.73	0.57	3.7	9.9	1.02	36.68	gi|674928019|emb|CDY05147.1| BnaC05g46560D [Brassica napus]
Cluster_8597	0	1.74	9.18	9.72	11.25	0	8.69	gi|674904603|emb|CDY28475.1| BnaC07g13030D [Brassica napus]
Cluster_96419	399.38	1429.78	1203.93	771.47	4212.28	6879.31	3330.72	#N/A
Cluster_703	15.37	8.18	2.53	1.57	0	0	0.94	gi|674891515|emb|CDY41292.1| BnaA01g12470D [Brassica napus]
Cluster_1830	0.03	6.12	0	0.01	0	0.63	0.11	gi|922422342|ref|XP_013617076.1| PREDICTED: RNA pseudouridine synthase 7-like [Brassica oleracea var. oleracea]
Cluster_35877	9.95	0	0	0	6.71	0	0	gi|923518552|ref|XP_013657961.1| PREDICTED: uncharacterized protein LOC106362636 [Brassica napus]
Cluster_85845	177.47	31.78	0	0.48	14.45	30.25	3.72	gi|922547292|ref|XP_013601522.1| PREDICTED: abscisic acid 8'-hydroxylase 1-like [Brassica oleracea var. oleracea]
Cluster_7755	0.94	2.94	0.85	0.95	2.71	0	1.68	gi|922482117|ref|XP_013638698.1| PREDICTED: proton pump-interactor 2 [Brassica oleracea var. oleracea]
Cluster_61373	0	0	0	0	0	0	0	#N/A
Cluster_47351	53.79	75.22	186.28	298.55	119.59	46.38	133.32	gi|923671373|ref|XP_013650789.1| PREDICTED: oxygen-evolving enhancer protein 1-1, chloroplastic [Brassica napus]
Cluster_30686	10.12	15.45	19.08	0.23	13.53	7.97	6.9	#N/A
Cluster_66061	0	0	0	0	0	0	0.29	gi|923709725|ref|XP_013662083.1| PREDICTED: phospholipase D gamma 1-like [Brassica napus]
Cluster_18232	0	41.19	8.53	17.16	14.61	0.24	1.74	gi|685324715|ref|XP_009151937.1| PREDICTED: LOB domain-containing protein 25 [Brassica rapa]_x0001_gi|923651705|ref|XP_013644626.1| PREDICTED: LOB domain-containing protein 25-like [Brassica napus]_x0001_gi|674919636|emb|CDY13730.1| BnaA06g31930D [Brassica napus]
Cluster_82541	0	0.15	0.15	0	0	0	0	gi|242805359|ref|XP_002484510.1| hypothetical protein TSTA_040370 [Talaromyces stipitatus ATCC 10500]_x0001_gi|218715135|gb|EED14557.1| hypothetical protein TSTA_040370 [Talaromyces stipitatus ATCC 10500]
Cluster_88919	20.3	0	36.63	0.42	114.87	105.96	22.83	gi|685303751|ref|XP_009142586.1| PREDICTED: transcription factor 25 isoform X1 [Brassica rapa]
Cluster_42611	0.14	0.22	6.79	0	0	0	0	gi|923547000|ref|XP_013735286.1| PREDICTED: protein QUIRKY-like isoform X1 [Brassica napus]_x0001_gi|923547002|ref|XP_013735287.1| PREDICTED: protein QUIRKY-like isoform X2 [Brassica napus]_x0001_gi|923547005|ref|XP_013735288.1| PREDICTED: protein QUIRKY-like isoform X3 [Brassica napus]
Cluster_4100	5.58	5.58	9.05	5.38	0	1.22	4.21	gi|922566132|ref|XP_013611342.1| PREDICTED: transmembrane protein 19 [Brassica oleracea var. oleracea]_x0001_gi|923550259|ref|XP_013736381.1| PREDICTED: transmembrane protein 19 [Brassica napus]
Cluster_25420	0.69	1.14	2.5	0.09	1.67	0.81	0.89	gi|685372681|ref|XP_009119888.1| PREDICTED: histone-lysine N-methyltransferase ATX5 isoform X1 [Brassica rapa]
Cluster_3570	39.67	54.89	6.39	14.66	16.35	18.9	35.11	gi|923766226|ref|XP_013678259.1| PREDICTED: staphylococcal nuclease domain-containing protein 1-like [Brassica napus]
Cluster_82941	2.42	14.13	0.99	3.18	20.66	25.69	5.72	gi|727445039|ref|XP_010504043.1| PREDICTED: uncharacterized protein LOC104781145 isoform X1 [Camelina sativa]
Cluster_66068	9.62	0.61	27.59	0.01	6.64	59.24	25.42	gi|674956325|emb|CDX77035.1| BnaC04g38300D [Brassica napus]
Cluster_50084	39.88	188.72	555.01	1816.29	413.25	322.83	334.15	gi|922523582|ref|XP_013595656.1| PREDICTED: uncharacterized protein LOC106303859 [Brassica oleracea var. oleracea]
Cluster_15709	3.89	2.22	0	0.31	0	0.62	0.4	gi|685351997|ref|XP_009111384.1| PREDICTED: uncharacterized protein LOC103836843 [Brassica rapa]_x0001_gi|923905509|ref|XP_013722834.1| PREDICTED: uncharacterized protein LOC106426661 [Brassica napus]_x0001_gi|674880511|emb|CDY51713.1| BnaA09g52000D [Brassica napus]
Cluster_23489	0.47	1.36	3.67	10.26	0.23	7.1	0.33	gi|674889635|emb|CDY43076.1| BnaCnng10820D [Brassica napus]
Cluster_55895	60.77	108.37	3.02	177.67	61.3	510.77	24.28	gi|923732169|ref|XP_013668433.1| PREDICTED: extensin-like isoform X1 [Brassica napus]
Cluster_27757	7.01	4.11	3.06	3.55	0	0	3.71	gi|922522287|ref|XP_013595229.1| PREDICTED: transport and Golgi organization 2 homolog [Brassica oleracea var. oleracea]_x0001_gi|923920584|ref|XP_013729573.1| PREDICTED: transport and Golgi organization 2 homolog [Brassica napus]_x0001_gi|674874283|emb|CDY59096.1| BnaCnng34210D [Brassica napus]
Cluster_62237	0	18.16	17.31	42.16	3.32	59.74	33.18	#N/A
Cluster_23256	11.18	9.65	1.16	0.94	1.8	2.6	1.08	gi|923611358|ref|XP_013744296.1| PREDICTED: receptor-like protein 12 isoform X2 [Brassica napus]
Cluster_19185	1.35	3.64	0.53	5.96	2.34	1.3	3.96	gi|685281423|ref|XP_009131615.1| PREDICTED: uncharacterized protein LOC103856270 isoform X1 [Brassica rapa]
Cluster_42039	1.56	2.06	0.15	0.1	0	0	0.07	#N/A
Cluster_84	1.89	2.15	0.44	1.28	1.49	2.22	0.97	gi|923874399|ref|XP_013710602.1| PREDICTED: pentatricopeptide repeat-containing protein At1g19720 [Brassica napus]_x0001_gi|923874402|ref|XP_013710603.1| PREDICTED: pentatricopeptide repeat-containing protein At1g19720 [Brassica napus]_x0001_gi|674893429|emb|CDY39356.1| BnaC05g15310D [Brassica napus]
Cluster_12050	16.28	1.44	0.27	1.68	0.74	0.69	0.58	gi|922468340|ref|XP_013634207.1| PREDICTED: ethylene-responsive transcription factor CRF5 [Brassica oleracea var. oleracea]_x0001_gi|923872528|ref|XP_013710172.1| PREDICTED: ethylene-responsive transcription factor CRF5-like [Brassica napus]_x0001_gi|674890717|emb|CDY42030.1| BnaC04g01080D [Brassica napus]
Cluster_38034	49.38	20.54	57.39	62.54	79.25	178.71	70.55	gi|685309224|ref|XP_009145233.1| PREDICTED: upstream activation factor subunit UAF30-like [Brassica rapa]_x0001_gi|923636688|ref|XP_013639858.1| PREDICTED: upstream activation factor subunit UAF30-like [Brassica napus]_x0001_gi|674881345|emb|CDY50950.1| BnaA05g36010D [Brassica napus]
Cluster_28338	0.05	1.37	0	0	0.63	0	0.26	gi|674872067|emb|CDY62181.1| BnaCnng39460D [Brassica napus]
Cluster_46323	71.69	5.82	0	1.51	6.56	2.19	3.07	gi|922550879|ref|XP_013603419.1| PREDICTED: uncharacterized protein LOC106310748 [Brassica oleracea var. oleracea]_x0001_gi|923873633|ref|XP_013710383.1| PREDICTED: uncharacterized protein LOC106414248 [Brassica napus]
Cluster_16277	33.37	0.16	0.04	0.1	0.09	0.41	0.03	gi|674946164|emb|CDX87659.1| BnaA07g32140D [Brassica napus]
Cluster_38621	3.81	8.36	10.13	0.73	6.08	1.4	9.91	gi|297806319|ref|XP_002871043.1| hypothetical protein ARALYDRAFT_487132 [Arabidopsis lyrata subsp. lyrata]_x0001_gi|297316880|gb|EFH47302.1| hypothetical protein ARALYDRAFT_487132 [Arabidopsis lyrata subsp. lyrata]
Cluster_44398	29.51	13.78	6.56	0.05	15.96	17.61	0	#N/A
Cluster_90525	0	0.4	0	0.43	0	0	0	#N/A
Cluster_44097	47.2	10.51	0.91	1.98	2.8	5.68	0.98	#N/A
Cluster_51254	16.05	9.45	4.1	1.88	2.89	1.14	3.04	gi|674897011|emb|CDY35910.1| BnaA07g00770D [Brassica napus]
Cluster_56353	0.1	0	2.81	16.63	0	24.78	26.3	gi|685318153|ref|XP_009149521.1| PREDICTED: uncharacterized protein LOC103872833 [Brassica rapa]
Cluster_37495	6.27	0.19	0.48	0.29	0	0.51	0.06	gi|923599682|ref|XP_013740741.1| PREDICTED: uncharacterized protein LOC106443735 [Brassica napus]_x0001_gi|674859584|emb|CDY69728.1| BnaA03g57110D [Brassica napus]
Cluster_31165	2.6	10.42	1.03	1.05	2.01	1.57	2.66	gi|685279125|ref|XP_009130495.1| PREDICTED: uncharacterized protein LOC103855283 [Brassica rapa]_x0001_gi|923754780|ref|XP_013675433.1| PREDICTED: calmodulin-binding protein 25-like [Brassica napus]_x0001_gi|674894988|emb|CDY37806.1| BnaAnng04670D [Brassica napus]
Cluster_48502	0.56	0.16	0.52	3.18	0.65	1.34	0.44	gi|923720662|ref|XP_013664887.1| PREDICTED: protein DEHYDRATION-INDUCED 19 homolog 2-like [Brassica napus]
Cluster_40745	2.62	4.17	0.42	0.24	0.02	1.47	0.86	gi|6692693|gb|AAF24827.1|AC007592_20 F12K11.6 [Arabidopsis thaliana]
Cluster_42481	2.53	0.25	2.63	3.63	0.22	1.93	1.05	gi|674939980|emb|CDX93660.1| BnaA06g03880D [Brassica napus]
Cluster_1787	7.33	6.33	3.39	0.45	0.67	0.4	1.82	gi|922430798|ref|XP_013621469.1| PREDICTED: lipoxygenase 4, chloroplastic [Brassica oleracea var. oleracea]
Cluster_52865	0.42	0	0	0	0	0	0	gi|674886775|emb|CDY45845.1| BnaA02g14080D [Brassica napus]_x0001_gi|674951960|emb|CDX81564.1| BnaC02g18680D [Brassica napus]
Cluster_72119	10.28	0.91	2.37	1.49	6.34	40	9.63	gi|685346117|ref|XP_009109131.1| PREDICTED: proton pump-interactor 1-like isoform X1 [Brassica rapa]_x0001_gi|685346120|ref|XP_009109132.1| PREDICTED: proton pump-interactor 1-like isoform X1 [Brassica rapa]_x0001_gi|685346123|ref|XP_009109133.1| PREDICTED: proton pump-interactor 1-like isoform X1 [Brassica rapa]
Cluster_94931	1.4	0.21	3.67	5.81	0.86	17.24	0	gi|922493374|ref|XP_013585731.1| PREDICTED: cytochrome b-c1 complex subunit 8 [Brassica oleracea var. oleracea]_x0001_gi|923629866|ref|XP_013750248.1| PREDICTED: cytochrome b-c1 complex subunit 8-like [Brassica napus]_x0001_gi|923630137|ref|XP_013750339.1| PREDICTED: cytochrome b-c1 complex subunit 8-like [Brassica napus]_x0001_gi|674869310|emb|CDY65413.1| BnaCnng46960D [Brassica napus]_x0001_gi|…
Cluster_8913	24.91	4.94	6.38	19.7	2.34	1.44	2.46	gi|685322742|ref|XP_009151167.1| PREDICTED: uncharacterized protein LOC103874492 isoform X2 [Brassica rapa]
Cluster_9630	0	0.04	0.33	0.21	0	0	0	gi|727527705|ref|XP_010439191.1| PREDICTED: cysteine-rich receptor-like protein kinase 11 [Camelina sativa]
Cluster_52256	67.29	26.18	6.23	10.42	12.11	17.1	0.53	gi|922434223|ref|XP_013623144.1| PREDICTED: translation machinery-associated protein 22-like [Brassica oleracea var. oleracea]_x0001_gi|923681885|ref|XP_013653777.1| PREDICTED: translation machinery-associated protein 22-like [Brassica napus]_x0001_gi|674962426|emb|CDX70429.1| BnaC03g05130D [Brassica napus]
Cluster_45634	21.66	0	0	0	0	0	0	gi|922417801|ref|XP_013606206.1| PREDICTED: katanin p80 WD40 repeat-containing subunit B1 homolog isoform X2 [Brassica oleracea var. oleracea]_x0001_gi|923876650|ref|XP_013711313.1| PREDICTED: katanin p80 WD40 repeat-containing subunit B1 homolog isoform X2 [Brassica napus]_x0001_gi|674929556|emb|CDY03812.1| BnaC01g29290D [Brassica napus]
Cluster_85104	13.21	0	0	0	0	0	0	gi|923706389|ref|XP_013661146.1| PREDICTED: plant UBX domain-containing protein 4-like [Brassica napus]
Cluster_32031	17.17	0.23	0	0.43	0	0.21	0	gi|922536441|ref|XP_013598972.1| PREDICTED: B3 domain-containing protein REM5-like [Brassica oleracea var. oleracea]
Cluster_3919	9.63	8.02	1.99	16.76	1.63	2.94	8.84	gi|922500399|ref|XP_013587974.1| PREDICTED: probable plastidic glucose transporter 2 [Brassica oleracea var. oleracea]_x0001_gi|922500402|ref|XP_013587975.1| PREDICTED: probable plastidic glucose transporter 2 [Brassica oleracea var. oleracea]
Cluster_84989	0.21	0	0.44	0.57	5.2	8.42	0.52	gi|668344965|emb|CDW93817.1| conserved hypothetical protein [Thiomonas sp. CB2]
Cluster_19330	0	0.18	0.11	0.31	0	0.07	0.25	gi|133916482|emb|CAM36311.1| hypothetical protein [Thermobia domestica]
Cluster_74847	0	0.52	0.13	0.64	1.16	0.75	0.2	gi|398394659|ref|XP_003850788.1| hypothetical protein MYCGRDRAFT_45585 [Zymoseptoria tritici IPO323]_x0001_gi|339470667|gb|EGP85764.1| hypothetical protein MYCGRDRAFT_45585 [Zymoseptoria tritici IPO323]_x0001_gi|452836062|gb|EME38013.1| hypothetical protein DOTSEDRAFT_141299 [Dothistroma septosporum NZE10]_x0001_gi|452836073|gb|EME38022.1| hypothetical protein DOTSEDRAFT_116518, partial [Dothistr…
Cluster_29302	0.04	2.57	0.54	0	0.57	13.41	0.48	#N/A
Cluster_71933	4.82	7.51	2.35	4.86	10.49	0.51	4	gi|674939237|emb|CDX94039.1| BnaC07g36730D [Brassica napus]
Cluster_5207	2.24	2.15	1.24	0.36	0.54	0.33	0.76	gi|923716208|ref|XP_013663876.1| PREDICTED: cysteine-rich receptor-like protein kinase 11 [Brassica napus]
Cluster_49355	0.62	0.96	0.13	0.19	8.65	40.78	0.7	#N/A
Cluster_91461	1.19	0.54	3.1	0.57	3.83	5.21	2.16	gi|922450701|ref|XP_013628393.1| PREDICTED: formin-like protein 10 [Brassica oleracea var. oleracea]
Cluster_9203	12.01	13.8	7.68	40.82	7.26	10.37	6.85	gi|685289121|ref|XP_009135505.1| PREDICTED: dihydrolipoyl dehydrogenase 1, chloroplastic isoform X1 [Brassica rapa]
Cluster_21602	26.73	44.26	19.67	52.79	1.04	91.47	34.48	gi|674938947|emb|CDX94589.1| BnaC09g22470D [Brassica napus]
Cluster_26201	0	1.64	1.78	1.21	28.5	5.32	1.74	#N/A
Cluster_99064	0.26	0	0.22	0	0	21.35	0	#N/A
Cluster_23905	0.96	0.5	0.27	4.35	0.29	0.08	0.81	gi|685376062|ref|XP_009121006.1| PREDICTED: dnaJ homolog subfamily C member 18 [Brassica rapa]
Cluster_19507	2.22	1.31	2.25	16.51	6.01	12.55	2.55	#N/A
Cluster_59177	0.27	8.2	1.27	3.42	8.27	2.5	5.69	gi|685351481|ref|XP_009111169.1| PREDICTED: pre-mRNA-splicing factor 18 [Brassica rapa]
Cluster_6704	43.28	16.3	13.95	45.8	13.54	16.9	25.84	gi|685283586|ref|XP_009132703.1| PREDICTED: internal alternative NAD(P)H-ubiquinone oxidoreductase A2, mitochondrial isoform X1 [Brassica rapa]
Cluster_49473	5.79	0	0.17	5.76	1.11	0.56	0.12	gi|565499976|ref|XP_006307627.1| hypothetical protein CARUB_v10009253mg [Capsella rubella]_x0001_gi|482576338|gb|EOA40525.1| hypothetical protein CARUB_v10009253mg [Capsella rubella]
Cluster_66821	82.4	6.93	0.32	3.52	11.52	22.76	24.2	gi|923804065|ref|XP_013688378.1| PREDICTED: transcription factor bHLH96-like isoform X1 [Brassica napus]
Cluster_25610	1.04	4.73	2.51	1.11	0	15.2	4.92	gi|922492440|ref|XP_013585432.1| PREDICTED: dol-P-Man:Man(7)GlcNAc(2)-PP-Dol alpha-1,6-mannosyltransferase [Brassica oleracea var. oleracea]_x0001_gi|923828422|ref|XP_013696671.1| PREDICTED: dol-P-Man:Man(7)GlcNAc(2)-PP-Dol alpha-1,6-mannosyltransferase [Brassica napus]
Cluster_33717	1.45	0.41	2.51	19.62	6.34	0	1.51	gi|922518059|ref|XP_013593749.1| PREDICTED: CTP synthase 1-like isoform X4 [Brassica oleracea var. oleracea]
Cluster_39378	0	0.68	2.57	1.46	1.64	11.01	0.7	gi|297833944|ref|XP_002884854.1| hypothetical protein ARALYDRAFT_897364 [Arabidopsis lyrata subsp. lyrata]_x0001_gi|297330694|gb|EFH61113.1| hypothetical protein ARALYDRAFT_897364 [Arabidopsis lyrata subsp. lyrata]
Cluster_67621	3.01	0	5.02	5.69	0	24.15	9.63	gi|923637394|ref|XP_013640052.1| PREDICTED: dirigent protein 7-like [Brassica napus]_x0001_gi|674935660|emb|CDX97504.1| BnaA05g25750D [Brassica napus]
Cluster_36556	48.67	20.01	14	29.38	135.81	104.61	13.73	gi|674965252|emb|CDX67495.1| BnaA07g15350D [Brassica napus]
Cluster_20280	0.5	4.37	1.8	0.81	0	0.54	0	gi|923635433|ref|XP_013752211.1| PREDICTED: CBL-interacting serine/threonine-protein kinase 22-like [Brassica napus]
Cluster_27177	0	1.48	5.34	14.01	6.64	10.56	9.06	gi|674940728|emb|CDX92830.1| BnaC07g40880D [Brassica napus]
Cluster_63013	0	12.04	11.53	32.9	9.59	19.25	34.14	#N/A
Cluster_28925	8.35	3.9	8.24	4.57	3.18	2.22	2.43	gi|685274876|ref|XP_009128422.1| PREDICTED: uncharacterized protein LOC103853255 [Brassica rapa]_x0001_gi|674895277|emb|CDY37597.1| BnaA02g19730D [Brassica napus]
Cluster_13988	10.63	0	1.16	0.66	0.43	0.79	4.12	#N/A
Cluster_23182	0.38	1.4	0.58	0.58	0.68	0.3	0.71	#N/A
Cluster_41440	92.99	1.94	1.23	1.16	0.82	1.58	2.2	#N/A
Cluster_75083	0.31	0.29	0.78	1.29	2.03	0	0	gi|751723056|gb|KIM71615.1| hypothetical protein PILCRDRAFT_751960, partial [Piloderma croceum F 1598]
Cluster_74614	0	0	0.28	0	0	19.15	0	#N/A
Cluster_43255	0.6	4.96	4.31	6.24	0.29	6.17	0.52	#N/A
Cluster_30467	30.77	1.84	1.96	1.07	1.74	0	0.83	#N/A
Cluster_55946	3.15	0	3.18	0	1.37	1.83	0.22	gi|674931544|emb|CDY01832.1| BnaC06g28720D [Brassica napus]_x0001_gi|674931545|emb|CDY01833.1| BnaC06g28730D [Brassica napus]_x0001_gi|674931546|emb|CDY01834.1| BnaC06g28740D [Brassica napus]
Cluster_74203	0.46	0	0.89	0	31.35	11.72	13.71	#N/A
Cluster_8760	11.39	2.59	22.24	18.01	10.85	29.52	4.79	gi|923694615|ref|XP_013657669.1| PREDICTED: sugar transporter ERD6-like [Brassica napus]
Cluster_9345	3.65	6.68	2.41	16.87	3.5	0.6	2.41	gi|922430304|ref|XP_013621211.1| PREDICTED: acetolactate synthase small subunit 1, chloroplastic [Brassica oleracea var. oleracea]_x0001_gi|674894746|emb|CDY38123.1| BnaC02g06500D [Brassica napus]
Cluster_48599	126.71	241.02	127.69	213.59	186.58	587.4	178.56	gi|297800470|ref|XP_002868119.1| aspartyl protease family protein [Arabidopsis lyrata subsp. lyrata]_x0001_gi|297313955|gb|EFH44378.1| aspartyl protease family protein [Arabidopsis lyrata subsp. lyrata]
Cluster_67333	47.02	9.23	0	3.7	0	0	0	gi|922413762|ref|XP_013587143.1| PREDICTED: F-box protein At1g30790-like [Brassica oleracea var. oleracea]
Cluster_72650	0.29	0	0	0	4.43	0	15.23	#N/A
Cluster_10261	0.06	49.45	16.24	8.55	16.14	0.62	27.82	gi|685275638|ref|XP_009128805.1| PREDICTED: probable disease resistance protein At5g45440 [Brassica rapa]_x0001_gi|923760712|ref|XP_013677054.1| PREDICTED: probable disease resistance protein At5g45440 [Brassica napus]
Cluster_37431	15.87	13.95	0.83	2.13	3.09	7.62	24.51	gi|674899111|emb|CDY33829.1| BnaCnng07470D [Brassica napus]
Cluster_68217	29.67	0	0	0	20.01	0.32	0.3	#N/A
Cluster_25382	13.25	42.29	39.38	73.67	57.47	43.67	62.13	gi|923791675|ref|XP_013684492.1| PREDICTED: uncharacterized protein LOC106388865 isoform X1 [Brassica napus]_x0001_gi|923791680|ref|XP_013684493.1| PREDICTED: uncharacterized protein LOC106388865 isoform X2 [Brassica napus]_x0001_gi|923791691|ref|XP_013684495.1| PREDICTED: uncharacterized protein LOC106388867 [Brassica napus]
Cluster_23631	0	0	0	0	19.49	0	0	gi|923624401|ref|XP_013748533.1| PREDICTED: uncharacterized protein LOC106451198 isoform X1 [Brassica napus]
Cluster_50456	13.08	0.89	12.17	12.51	53.92	120.23	35.97	gi|727448775|ref|XP_010506025.1| PREDICTED: parathymosin-like isoform X1 [Camelina sativa]_x0001_gi|727448777|ref|XP_010506026.1| PREDICTED: parathymosin-like isoform X2 [Camelina sativa]_x0001_gi|727448779|ref|XP_010506027.1| PREDICTED: parathymosin-like isoform X1 [Camelina sativa]_x0001_gi|727448781|ref|XP_010506028.1| PREDICTED: parathymosin-like isoform X1 [Camelina sativa]
Cluster_3838	3.11	10.54	1.89	3.78	2.4	5.1	6.73	gi|685325491|ref|XP_009101241.1| PREDICTED: probable LRR receptor-like serine/threonine-protein kinase At2g02780 [Brassica rapa]
Cluster_80287	0.35	0	0.29	1.14	0	0.42	0	#N/A
Cluster_53535	96.44	55.3	18.81	20.96	27.35	50.93	33.41	gi|674902745|emb|CDY30273.1| BnaC04g31840D [Brassica napus]
Cluster_114075	6.09	9.89	130.87	96.67	32.55	27.37	23.38	#N/A
Cluster_75177	35.76	7.75	6.95	20.03	8.45	5.66	11.03	gi|685285389|ref|XP_009133601.1| PREDICTED: 60S ribosomal protein L38-like [Brassica rapa]_x0001_gi|685302974|ref|XP_009142194.1| PREDICTED: 60S ribosomal protein L38-like [Brassica rapa]_x0001_gi|922443599|ref|XP_013626280.1| PREDICTED: 60S ribosomal protein L38-like [Brassica oleracea var. oleracea]_x0001_gi|922467303|ref|XP_013633890.1| PREDICTED: 60S ribosomal protein L38-like [Brassica olera…
Cluster_3986	1.17	19.7	0.14	13.2	7.18	6.28	9.81	gi|685345934|ref|XP_009109059.1| PREDICTED: uncharacterized protein LOC103834736 [Brassica rapa]_x0001_gi|685345937|ref|XP_009109060.1| PREDICTED: uncharacterized protein LOC103834736 [Brassica rapa]_x0001_gi|685345939|ref|XP_009109061.1| PREDICTED: uncharacterized protein LOC103834736 [Brassica rapa]_x0001_gi|685345942|ref|XP_009109063.1| PREDICTED: uncharacterized protein LOC103834736 [Brassica…
Cluster_87698	80.61	34.34	20.23	68.49	3.06	2.02	78.7	gi|923758090|ref|XP_013676362.1| PREDICTED: cyclin-B1-2-like [Brassica napus]_x0001_gi|923758093|ref|XP_013676363.1| PREDICTED: cyclin-B1-2-like [Brassica napus]_x0001_gi|674886570|emb|CDY46041.1| BnaC02g17310D [Brassica napus]
Cluster_17938	19.13	10.01	3.06	5.66	10.61	4.24	6.35	gi|923828512|ref|XP_013696700.1| PREDICTED: cytidine deaminase 1 [Brassica napus]_x0001_gi|674869739|emb|CDY65102.1| BnaAnng20200D [Brassica napus]
Cluster_62778	74.75	20.35	1.55	3.27	19.26	10.97	11.62	#N/A
Cluster_31526	15.26	8.54	0	3.67	4.91	8.02	2.4	#N/A
Cluster_11527	9.16	90.12	146.44	118.95	93.85	159.63	66.34	gi|663060416|ref|YP_009046955.1| ribosomal protein L2 (chloroplast) [Raphanus sativus]_x0001_gi|663060440|ref|YP_009046979.1| ribosomal protein L2 (chloroplast) [Raphanus sativus]_x0001_gi|922417166|ref|XP_013603248.1| PREDICTED: 50S ribosomal protein L2, chloroplastic [Brassica oleracea var. oleracea]_x0001_gi|132863|sp|P27107.1|RK2_SINAL RecName: Full=50S ribosomal protein L2, chloroplastic (ch…
Cluster_18760	25.06	17.02	3.54	13.81	4.44	0	13.67	gi|674965579|emb|CDX67822.1| BnaA07g18620D [Brassica napus]
Cluster_67412	7.85	1.5	0.28	0.42	0	14.51	3.12	#N/A
Cluster_84770	44.42	54.32	28.45	36.72	45.98	22.34	260.18	gi|727582651|ref|XP_010464255.1| PREDICTED: serine/threonine-protein phosphatase 4 regulatory subunit 3-like [Camelina sativa]
Cluster_21466	0	0	0	0.07	0	0	0	gi|685282323|ref|XP_009132071.1| PREDICTED: NAD(P)H-quinone oxidoreductase subunit N, organellar chromatophore [Brassica rapa]
Cluster_8359	5.62	3.33	0.07	0.61	2.12	0.17	1.04	gi|685295283|ref|XP_009138516.1| PREDICTED: protein SHORT-ROOT [Brassica rapa]_x0001_gi|923919303|ref|XP_013728985.1| PREDICTED: protein SHORT-ROOT-like [Brassica napus]
Cluster_13926	21.8	33.67	3.04	1.73	1.52	3.54	2.13	gi|923511983|ref|XP_013748307.1| PREDICTED: F-box protein PP2-A11-like [Brassica napus]
Cluster_16260	0.1	0.04	12.63	0.08	36.44	42.47	31.98	#N/A
Cluster_29902	29.74	4.55	0	0	2.7	28.47	4.77	#N/A
Cluster_12448	40.55	45.69	87.62	12.37	40.5	27.45	34.18	#N/A
Cluster_26198	0	0	0	0	0	0	0	gi|924286843|ref|WP_053474143.1| hypothetical protein [Flavobacterium sp. VMW]_x0001_gi|923110803|gb|KOP36102.1| hypothetical protein AKO67_22110 [Flavobacterium sp. VMW]
Cluster_77254	15.1	0	0	0	9.58	0	0.29	gi|674944936|emb|CDX88321.1| BnaC06g37650D [Brassica napus]
Cluster_12645	0.02	17.74	7.51	9.85	7.86	19.02	0.05	gi|674863216|emb|CDY68617.1| BnaCnng59790D [Brassica napus]
Cluster_72651	8.08	13.77	2.32	3.97	1.66	2.6	4	gi|685364112|ref|XP_009116266.1| PREDICTED: mitochondrial substrate carrier family protein B [Brassica rapa]_x0001_gi|923876677|ref|XP_013711324.1| PREDICTED: mitochondrial substrate carrier family protein B-like [Brassica napus]_x0001_gi|923876680|ref|XP_013711325.1| PREDICTED: mitochondrial substrate carrier family protein B-like [Brassica napus]_x0001_gi|674892588|emb|CDY40244.1| BnaA09g35260D…
Cluster_51318	0.16	0.34	17.05	0.73	17.71	2.58	2.9	#N/A
Cluster_619	37.49	35.46	12.25	20.59	21.78	15.01	21.09	gi|923648405|ref|XP_013643618.1| PREDICTED: pathogenesis-related protein 5-like [Brassica napus]
Cluster_1970	11.03	0	0.02	0	0.15	0	4.35	gi|922547628|ref|XP_013601726.1| PREDICTED: uncharacterized protein LOC106309213 [Brassica oleracea var. oleracea]
Cluster_6216	13.21	10.47	0.29	3.27	0.66	1.44	6.49	gi|922473275|ref|XP_013635707.1| PREDICTED: RAN GTPase-activating protein 1-like [Brassica oleracea var. oleracea]_x0001_gi|922473278|ref|XP_013635708.1| PREDICTED: RAN GTPase-activating protein 1-like [Brassica oleracea var. oleracea]
Cluster_82556	0	0	18.28	0.26	0	0	1.31	#N/A
Cluster_89922	10.68	0	0	0	5.42	0	0	gi|674939610|emb|CDX93747.1| BnaA09g23470D [Brassica napus]
Cluster_113042	3.37	10.07	2.03	0	0	24.39	0	#N/A
Cluster_44065	0	0.11	0	6.7	0	0.31	0	gi|674905580|emb|CDY27519.1| BnaC04g51600D [Brassica napus]
Cluster_15769	93.9	33.7	21.78	228.02	20.82	16.85	95.35	gi|674918178|emb|CDY15019.1| BnaCnng04220D [Brassica napus]_x0001_gi|674960668|emb|CDX73168.1| BnaC06g36160D [Brassica napus]
Cluster_28666	20.41	50.3	2.4	15.23	41.27	2.53	24.39	gi|452835958|gb|AGG14201.1| palmitoyl-ACP-thioesterase [Brassica napus]
Cluster_29200	1.31	58.53	1091.59	5612.14	2251.06	1310.47	4443.53	gi|922430727|ref|XP_013621435.1| PREDICTED: chalcone synthase [Brassica oleracea var. oleracea]
Cluster_16678	56.69	3.47	12.76	191.79	11.77	5.97	63.01	gi|923667014|ref|XP_013649375.1| PREDICTED: methyltransferase-like protein 7A isoform X1 [Brassica napus]
Cluster_56014	0.59	0.18	7.76	10.59	0	0.26	1.37	gi|923848269|ref|XP_013703156.1| PREDICTED: nostrin-like [Brassica napus]_x0001_gi|923848273|ref|XP_013703157.1| PREDICTED: nostrin-like [Brassica napus]_x0001_gi|923848276|ref|XP_013703158.1| PREDICTED: nostrin-like [Brassica napus]_x0001_gi|674931781|emb|CDY01515.1| BnaC07g35050D [Brassica napus]
Cluster_55520	288.95	0.08	73.35	0.23	1.01	1.13	0.1	#N/A
Cluster_531	2.11	1.4	0.49	0.78	2.02	0.1	0.76	gi|922566832|ref|XP_013611715.1| PREDICTED: pentatricopeptide repeat-containing protein At5g57250, mitochondrial [Brassica oleracea var. oleracea]_x0001_gi|923829302|ref|XP_013696968.1| PREDICTED: pentatricopeptide repeat-containing protein At5g57250, mitochondrial-like [Brassica napus]
Cluster_41129	23.54	15.2	4.86	8.55	5.25	16.1	10.93	gi|685327377|ref|XP_009102005.1| PREDICTED: uncharacterized protein LOC103828160 isoform X1 [Brassica rapa]_x0001_gi|685327382|ref|XP_009102007.1| PREDICTED: uncharacterized protein LOC103828160 isoform X1 [Brassica rapa]_x0001_gi|923677936|ref|XP_013652673.1| PREDICTED: protein NUCLEAR FUSION DEFECTIVE 6, chloroplastic/mitochondrial-like isoform X2 [Brassica napus]_x0001_gi|923677949|ref|XP_0136…
Cluster_56874	0	10.65	0	24.85	0	0	0.11	gi|923791419|ref|XP_013684411.1| PREDICTED: diacylglycerol kinase 7-like [Brassica napus]
Cluster_118644	0.41	0.33	0.68	0	2.44	0	1.38	gi|674934682|emb|CDX98668.1| BnaA03g44530D [Brassica napus]
Cluster_63718	2.76	3.7	0	2.82	5.16	38.74	2.16	#N/A
Cluster_5490	48.96	33.44	0.19	3.04	9.95	6.48	67.84	gi|922424002|ref|XP_013618066.1| PREDICTED: probable disease resistance protein At1g59620 [Brassica oleracea var. oleracea]
Cluster_14613	3.28	0.94	14.41	15.47	8.86	2.94	3.27	gi|685363703|ref|XP_009116090.1| PREDICTED: fructose-1,6-bisphosphatase, chloroplastic [Brassica rapa]_x0001_gi|923766362|ref|XP_013678289.1| PREDICTED: fructose-1,6-bisphosphatase, chloroplastic [Brassica napus]_x0001_gi|674873146|emb|CDY60769.1| BnaAnng17200D [Brassica napus]
Cluster_98995	0	0.25	4.37	5.41	0	0	6.13	gi|674952580|emb|CDX81034.1| BnaC03g02880D [Brassica napus]
Cluster_3711	0	15.57	0.11	24.02	0	7.59	14.4	gi|923841994|ref|XP_013701144.1| PREDICTED: uncharacterized protein LOC106405083 [Brassica napus]
Cluster_99942	0.57	0	0.26	0.23	0	0	0	gi|922534858|ref|XP_013598543.1| PREDICTED: pyruvate, phosphate dikinase 1, chloroplastic-like [Brassica oleracea var. oleracea]_x0001_gi|923606695|ref|XP_013742908.1| PREDICTED: pyruvate, phosphate dikinase 1, chloroplastic-like [Brassica napus]_x0001_gi|923828941|ref|XP_013696841.1| PREDICTED: pyruvate, phosphate dikinase 1, chloroplastic-like [Brassica napus]_x0001_gi|674923635|emb|CDY09755.1|…
Cluster_109855	0	0	0	0	0	0	0	gi|702296394|ref|XP_010048153.1| PREDICTED: homeobox protein knotted-1-like 3 [Eucalyptus grandis]_x0001_gi|629115648|gb|KCW80323.1| hypothetical protein EUGRSUZ_C01686 [Eucalyptus grandis]
Cluster_53621	0	0.37	0.22	0.93	0.96	13.41	0.2	gi|923862803|ref|XP_013707092.1| PREDICTED: DNA mismatch repair protein MSH1, mitochondrial [Brassica napus]
Cluster_36793	5.37	0.31	4.73	0.13	3.48	0.2	10.47	gi|567219050|ref|XP_006413154.1| hypothetical protein EUTSA_v10026251mg [Eutrema salsugineum]_x0001_gi|557114324|gb|ESQ54607.1| hypothetical protein EUTSA_v10026251mg [Eutrema salsugineum]
Cluster_43435	0.06	0	0	0	0.46	0	5.21	#N/A
Cluster_18501	14.25	3.49	2.6	1.75	1.72	0	0.45	gi|674921311|emb|CDY11916.1| BnaC03g13420D [Brassica napus]
Cluster_95132	0	0.2	0	0	0	0	0	gi|648151314|gb|KDR65244.1| hypothetical protein GALMADRAFT_82084, partial [Galerina marginata CBS 339.88]
Cluster_28900	5.74	0	0	0	0.4	0	0	#N/A
Cluster_57587	20.25	1.15	0	0.08	0.72	2.16	0.68	gi|923507566|ref|XP_013733965.1| PREDICTED: protein PHLOEM PROTEIN 2-LIKE A1-like [Brassica napus]_x0001_gi|674864706|emb|CDY68017.1| BnaA01g34970D [Brassica napus]
Cluster_25330	21.28	1.92	0.23	0.08	0.24	5.5	0.27	#N/A
Cluster_19823	34.91	37.77	1.55	2.9	5.89	20.09	4.2	gi|923538777|ref|XP_013724132.1| PREDICTED: abscisic acid receptor PYL5 isoform X1 [Brassica napus]_x0001_gi|923538781|ref|XP_013724140.1| PREDICTED: abscisic acid receptor PYL5 isoform X2 [Brassica napus]_x0001_gi|674847024|emb|CDY72318.1| BnaAnng40650D [Brassica napus]
Cluster_35477	0.97	3.75	5.16	24.71	6.96	6.74	2.97	gi|922513915|ref|XP_013592402.1| PREDICTED: protein CURVATURE THYLAKOID 1C, chloroplastic [Brassica oleracea var. oleracea]
Cluster_23860	12.14	17.03	15.21	1.73	7.26	1.29	45.7	gi|688952572|ref|NP_001288877.1| probable WRKY transcription factor 25 [Brassica rapa]_x0001_gi|562776769|gb|AHB33832.1| WRKY transcription factor 25 [Brassica rapa]
Cluster_52044	58.76	199.57	214.55	217.5	270.32	97.92	177.37	gi|922486181|ref|XP_013583561.1| PREDICTED: uncharacterized protein LOC106292503 [Brassica oleracea var. oleracea]
Cluster_37222	0.11	81.67	5.46	79.54	146.49	8.97	119.71	gi|685299272|ref|XP_009140394.1| PREDICTED: spore wall protein 2 [Brassica rapa]
Cluster_4062	190.82	384.25	71.01	51.76	198.99	27.83	146.13	gi|922495432|ref|XP_013586304.1| PREDICTED: uncharacterized protein LOC106295075 [Brassica oleracea var. oleracea]
Cluster_42449	33.5	4.12	0.31	0.5	6.17	0.3	8.47	gi|565461866|ref|XP_006288932.1| hypothetical protein CARUB_v10002296mg [Capsella rubella]_x0001_gi|482557638|gb|EOA21830.1| hypothetical protein CARUB_v10002296mg [Capsella rubella]
Cluster_39067	26.99	0	0	0.07	2.07	2.06	0	gi|685358089|ref|XP_009113743.1| PREDICTED: glucose-1-phosphate adenylyltransferase large subunit 2, chloroplastic isoform X2 [Brassica rapa]_x0001_gi|923711233|ref|XP_013662507.1| PREDICTED: glucose-1-phosphate adenylyltransferase large subunit 2, chloroplastic-like isoform X2 [Brassica napus]_x0001_gi|674905450|emb|CDY27626.1| BnaA09g27810D [Brassica napus]
Cluster_27058	19.66	7.92	3.61	7.25	4.73	10.89	25.07	gi|922513209|ref|XP_013592165.1| PREDICTED: uncharacterized protein LOC106300547 [Brassica oleracea var. oleracea]
Cluster_10592	0	3.61	5.71	3.13	0	5.04	10.72	#N/A
Cluster_6553	11.18	12.08	1.02	1.32	4.72	5.05	8.11	gi|922466981|ref|XP_013633782.1| PREDICTED: serine/threonine-protein kinase ppk15-like [Brassica oleracea var. oleracea]
Cluster_2346	6.48	9.03	1.41	1.08	3.61	1.77	13.74	gi|674960082|emb|CDX73766.1| BnaC08g22370D [Brassica napus]
Cluster_34121	0.61	0.53	0.82	1.04	1.56	0.11	0.51	gi|553192604|ref|XP_005855606.1| transcript antisense to ribosomal rna protein [Nannochloropsis gaditana CCMP526]_x0001_gi|422293454|gb|EKU20754.1| transcript antisense to ribosomal rna protein [Nannochloropsis gaditana CCMP526]
Cluster_59974	8.35	41.68	1.96	5.71	27.31	81.11	4.15	gi|674952426|emb|CDX80880.1| BnaC03g01340D [Brassica napus]
Cluster_45638	4.29	1.68	6.35	5.85	1.48	1.78	0.21	gi|674878115|emb|CDY53882.1| BnaA03g56840D [Brassica napus]
Cluster_53472	0.09	0	0	0	31.4	0	0	#N/A
Cluster_12871	5.61	14.65	8.74	2.73	4.53	39.91	1.01	gi|922550409|ref|XP_013603189.1| PREDICTED: phytosulfokines 3 [Brassica oleracea var. oleracea]_x0001_gi|923619183|ref|XP_013746862.1| PREDICTED: phytosulfokines 3 [Brassica napus]_x0001_gi|674927480|emb|CDY05961.1| BnaC08g21380D [Brassica napus]
Cluster_97421	146.32	13.7	8.75	61.4	10.1	1.23	19.41	gi|697153852|ref|XP_009631179.1| PREDICTED: spermidine synthase 1-like, partial [Nicotiana tomentosiformis]
Cluster_111092	68.47	17.11	6.53	12.39	19.59	10.62	15.84	gi|922424170|ref|XP_013618159.1| PREDICTED: ATP-dependent zinc metalloprotease FtsH-like [Brassica oleracea var. oleracea]
Cluster_45455	0	0.11	0	0	0.25	0	0.31	gi|634352917|gb|KDE08017.1| 40S ribosomal protein S30 [Microbotryum violaceum p1A1 Lamole]
Cluster_12870	9.22	12.82	8.5	8.77	17.24	1.88	11.25	gi|685303917|ref|XP_009142671.1| PREDICTED: uncharacterized protein At5g41620 [Brassica rapa]
Cluster_8796	6	3.84	3.72	1.01	17.64	0.61	7.45	gi|923688795|ref|XP_013655887.1| PREDICTED: probable lysine-specific demethylase JMJ14 isoform X2 [Brassica napus]
Cluster_69714	0	10.51	0	0	0	0	0	gi|685273403|ref|XP_009127743.1| PREDICTED: carbamoyl-phosphate synthase small chain, chloroplastic [Brassica rapa]
Cluster_102216	0	0	0	0	0	40.69	0	#N/A
Cluster_117843	1.2	24.1	21.38	36.92	24.5	9.51	22.31	#N/A
Cluster_11792	21.14	71.77	4.32	5.27	23.43	6.63	6.69	gi|923926853|ref|XP_013732366.1| PREDICTED: probable inactive receptor kinase RLK902 [Brassica napus]
Cluster_15755	32.74	0.43	0	0.58	6.58	0.74	1.48	gi|674860392|emb|CDY69511.1| BnaAnng30640D [Brassica napus]
Cluster_29234	19.39	23.96	6.85	8.4	17.65	20.06	9.81	gi|674959390|emb|CDX74095.1| BnaA03g29520D [Brassica napus]
Cluster_24125	2.34	26.75	15.85	41.41	6.91	1.33	28.66	gi|674879630|emb|CDY52524.1| BnaCnng22570D [Brassica napus]
Cluster_50246	211.61	54.69	71.23	344	124.33	65.35	23.33	gi|674958163|emb|CDX75555.1| BnaA01g01470D [Brassica napus]
Cluster_61853	18.48	23.18	2.17	17.04	19.31	32.5	1.94	gi|922553188|ref|XP_013604595.1| PREDICTED: aquaporin PIP1-1 isoform X2 [Brassica oleracea var. oleracea]_x0001_gi|923879577|ref|XP_013712241.1| PREDICTED: aquaporin PIP1-1-like isoform X2 [Brassica napus]
Cluster_2916	0	7.57	3.83	2.82	8.21	3.38	11.93	gi|674907506|emb|CDY25494.1| BnaC09g11190D [Brassica napus]
Cluster_82384	0	4.62	0.15	0	0	80.47	0.22	#N/A
Cluster_87737	2.26	0.51	0.17	0	1.48	0	0	gi|674882886|emb|CDY49542.1| BnaCnng17660D [Brassica napus]
Cluster_81698	0	6.34	3.58	3.51	2.77	59.97	20.69	gi|923608363|ref|XP_013743419.1| PREDICTED: disease resistance protein RML1A-like [Brassica napus]
Cluster_71449	0	0	0.24	0	0	0	0.16	#N/A
Cluster_102410	1.7	4.42	2.36	0.23	2.03	0	17.32	#N/A
Cluster_31773	84.67	27.9	5	40.45	7.34	4.13	35.12	gi|922569393|ref|XP_013613013.1| PREDICTED: S-adenosylmethionine decarboxylase proenzyme 2 [Brassica oleracea var. oleracea]
Cluster_53237	0	0	1.13	0.33	10.77	3.05	9.56	gi|922474806|ref|XP_013636188.1| PREDICTED: sm-like protein LSM6A [Brassica oleracea var. oleracea]_x0001_gi|923816839|ref|XP_013692762.1| PREDICTED: sm-like protein LSM6A [Brassica napus]_x0001_gi|674886838|emb|CDY45780.1| BnaC04g22660D [Brassica napus]
Cluster_51713	5.43	0	0.14	0	0.3	0	0	gi|922519437|ref|XP_013594180.1| PREDICTED: cysteine-rich receptor-like protein kinase 29 [Brassica oleracea var. oleracea]
Cluster_3588	58.93	322.67	61.29	176.45	71.57	27.89	96.02	gi|923511648|ref|XP_013747162.1| PREDICTED: U-box domain-containing protein 19 [Brassica napus]
Cluster_99711	9.42	6.41	0	32.24	21.03	141.11	13.39	#N/A
Cluster_12490	12.16	1.18	1.06	3.53	1.27	2.36	5.87	gi|923537804|ref|XP_013720939.1| PREDICTED: F-box/kelch-repeat protein At3g27150-like [Brassica napus]_x0001_gi|674898741|emb|CDY34175.1| BnaA02g28650D [Brassica napus]
Cluster_47909	0	0	0	0	0	0	0.08	gi|669214630|emb|CDW61305.1| hypothetical protein TTRE_0000975601 [Trichuris trichiura]
Cluster_55886	0	0	0	0	0	39.24	0	#N/A
Cluster_7796	0.06	5.11	4.16	0.16	0	6.41	7.15	gi|674905254|emb|CDY27733.1| BnaA05g31420D [Brassica napus]
Cluster_19725	15.31	3.11	0.06	0	0.28	1.32	0.63	gi|923754202|ref|XP_013675280.1| PREDICTED: transcription factor MYB108-like [Brassica napus]_x0001_gi|674927660|emb|CDY05611.1| BnaC02g39260D [Brassica napus]
Cluster_38493	24.16	2.58	0.13	0	1.69	0	0.29	gi|685270460|ref|XP_009126248.1| PREDICTED: putative disease resistance protein At4g11170 isoform X1 [Brassica rapa]
Cluster_30774	25.08	77.33	61.86	56.57	44.93	82.34	35.38	gi|674918607|emb|CDY14631.1| BnaC02g24820D [Brassica napus]
Cluster_26548	8.32	15.9	0.56	0.83	1.91	0.68	0.6	gi|923675862|ref|XP_013652091.1| PREDICTED: inactive TPR repeat-containing thioredoxin TTL3-like [Brassica napus]
Cluster_20307	17.39	40.91	1.83	31.75	24.68	12.47	27.04	gi|923528873|ref|XP_013690905.1| PREDICTED: homeobox-leucine zipper protein ATHB-13-like isoform X1 [Brassica napus]
Cluster_52328	4.78	5.11	0.13	1.65	4.58	3.57	3.99	gi|923531073|ref|XP_013696834.1| PREDICTED: probable LRR receptor-like serine/threonine-protein kinase At5g63710 isoform X4 [Brassica napus]_x0001_gi|923646492|ref|XP_013643014.1| PREDICTED: probable LRR receptor-like serine/threonine-protein kinase At5g63710 isoform X4 [Brassica napus]
Cluster_76135	4.2	97.79	39.76	133.02	56.13	48.28	38.19	#N/A
Cluster_105193	0	1	0.25	0.49	0	0	0	#N/A
Cluster_7359	1.69	1.38	0.53	0.48	0.18	0	0.04	gi|922566817|ref|XP_013611707.1| PREDICTED: ammonium transporter 1 member 2 [Brassica oleracea var. oleracea]_x0001_gi|674926164|emb|CDY07159.1| BnaCnng01740D [Brassica napus]
Cluster_47667	5.07	0.59	0.6	1.68	19.57	10.17	19.15	#N/A
Cluster_52585	0	0	2.84	3.75	0	50.21	11.58	#N/A
Cluster_3739	0.27	2.01	4.55	1.08	3.57	20.7	4	gi|442803210|gb|AGC78945.1| hypothetical protein (mitochondrion) [Vicia faba]
Cluster_46100	0	0	0	0	0	0	0	gi|674888351|emb|CDY44290.1| BnaA07g07740D [Brassica napus]
Cluster_37650	0.23	45.19	0.7	0.75	20.99	222.68	10.85	#N/A
Cluster_19975	1.23	5.85	1.3	7.71	3.51	3.91	0.23	gi|674238597|gb|KFK31362.1| hypothetical protein AALP_AA6G102600 [Arabis alpina]
Cluster_103293	16.16	1.2	8.4	1.57	12.66	6.34	2.73	#N/A
Cluster_76558	17.65	8.09	0.45	0.71	1.99	5.97	5.65	gi|922452186|ref|XP_013628868.1| PREDICTED: ABC transporter F family member 1-like [Brassica oleracea var. oleracea]
Cluster_7130	85.19	0.12	0.32	0.01	0.02	0	13.82	#N/A
Cluster_35368	12.04	7.51	1.26	0	4.21	0	2.71	#N/A
Cluster_2753	4.7	16.71	10.95	8.77	21.64	6.96	10.02	gi|685350333|ref|XP_009110682.1| PREDICTED: uncharacterized protein LOC103836196 [Brassica rapa]_x0001_gi|685350335|ref|XP_009110683.1| PREDICTED: uncharacterized protein LOC103836196 [Brassica rapa]
Cluster_34918	11.08	0.35	0	0	0	0	0	#N/A
Cluster_7472	0	0	0.01	32.36	0	0	0.02	gi|685327206|ref|XP_009101935.1| PREDICTED: beta-galactosidase 14 [Brassica rapa]
Cluster_44356	0	10.53	0.72	0.05	0.95	2.37	0.15	#N/A
Cluster_24303	65.74	89.61	19.08	28.39	22.12	13.09	35.53	gi|922531395|ref|XP_013597585.1| PREDICTED: protein LIGHT-DEPENDENT SHORT HYPOCOTYLS 4 [Brassica oleracea var. oleracea]_x0001_gi|674948299|emb|CDX85083.1| BnaC07g08230D [Brassica napus]
Cluster_21759	2.61	0.96	0.56	1.33	3.7	0.79	0.5	gi|923843932|ref|XP_013701732.1| PREDICTED: geranylgeranyl diphosphate reductase, chloroplastic-like [Brassica napus]
Cluster_55154	0	0	0	0	0	0	0	gi|634351826|gb|KDE06986.1| nucleoside diphosphate kinase [Microbotryum violaceum p1A1 Lamole]
Cluster_20290	8.51	2.16	0.24	0.5	0.9	0.18	1.59	gi|685277060|ref|XP_009129481.1| PREDICTED: zerumbone synthase [Brassica rapa]
Cluster_3988	53.2	339.37	3008.6	810.59	824.24	17614.9	1898.71	gi|371925895|gb|AEX57696.1| hypothetical protein RasatMp065 (mitochondrion) [Raphanus sativus]_x0001_gi|443298184|gb|AGC81728.1| hypothetical protein DCGMS_00680 (mitochondrion) [Raphanus sativus]_x0001_gi|662020271|gb|AIE42560.1| hypothetical protein RadishMT_p029 (mitochondrion) [Raphanus sativus]
Cluster_54278	1.46	2.17	3.3	4.7	3.91	8.23	4.44	gi|685289295|ref|XP_009135595.1| PREDICTED: LOW QUALITY PROTEIN: probable serine/threonine-protein kinase WNK6 [Brassica rapa]
Cluster_61003	0.22	1.02	0.34	1.12	6.49	16.75	0.13	gi|473433374|gb|EMS40254.1| Hypothetical protein MmSR116_4659 [Methylobacterium mesophilicum SR1.6/6]
Cluster_9299	0.81	0	0.05	0.85	0	0.17	0.04	gi|922417655|ref|XP_013605587.1| PREDICTED: cytochrome P450 81D11-like [Brassica oleracea var. oleracea]
Cluster_36780	0	0.08	0.3	0	0	0.24	0	gi|922424072|ref|XP_013618106.1| PREDICTED: glutathione S-transferase U19-like [Brassica oleracea var. oleracea]
Cluster_4050	0.03	0	0	0	0	0.07	0	gi|685290141|ref|XP_009136023.1| PREDICTED: zinc finger BED domain-containing protein RICESLEEPER 2-like [Brassica rapa]
Cluster_16773	1.03	283.42	30.69	9.51	1.51	9.95	1.32	gi|922573118|ref|XP_013614885.1| PREDICTED: early nodulin-like protein 2 isoform X2 [Brassica oleracea var. oleracea]
Cluster_62219	0.9	0	0.61	5.02	1.55	12.07	2.7	gi|674930774|emb|CDY02714.1| BnaC02g07210D [Brassica napus]
Cluster_51362	1.42	1.53	1.73	0.69	0.59	0	1.16	#N/A
Cluster_73187	10.31	17.84	0	0	0	10.91	0.38	#N/A
Cluster_6175	6.34	2.59	0.04	0.02	0.99	0.22	0.43	gi|685353183|ref|XP_009111841.1| PREDICTED: fimbrin-like protein 2 [Brassica rapa]
Cluster_8768	3.31	6.07	4.4	8.02	6.7	1.22	132.46	gi|923688830|ref|XP_013655901.1| PREDICTED: ultraviolet-B receptor UVR8-like [Brassica napus]_x0001_gi|674891531|emb|CDY41207.1| BnaC08g26510D [Brassica napus]
Cluster_35207	0	27.22	0	2.24	0	0	2.47	#N/A
Cluster_5961	13.15	28.74	13.89	76.99	22.75	17.08	67.96	gi|685317205|ref|XP_009149177.1| PREDICTED: alanine aminotransferase 1, mitochondrial-like [Brassica rapa]
Cluster_35619	0.29	0.24	0	0.08	65.76	0.47	0	#N/A
Cluster_33523	5.05	0.49	0.12	0	0.65	10.54	14.62	#N/A
Cluster_98090	19.3	14.53	20.6	23.47	8.27	73.45	13.7	#N/A
Cluster_85178	129.58	57.54	6.4	1.45	17.11	0	1.61	gi|685349136|ref|XP_009110221.1| PREDICTED: catalase-3 [Brassica rapa]_x0001_gi|923555143|ref|XP_013737923.1| PREDICTED: catalase-3 [Brassica napus]_x0001_gi|923555155|ref|XP_013737926.1| PREDICTED: catalase-3 [Brassica napus]_x0001_gi|396075514|gb|AFN81244.1| catalase 2 [Brassica rapa subsp. pekinensis]_x0001_gi|674936595|emb|CDX96630.1| BnaA08g21730D [Brassica napus]
Cluster_4952	10.45	6.74	1.49	0.68	2.89	2.47	1.92	gi|567216768|ref|XP_006412013.1| hypothetical protein EUTSA_v10024673mg [Eutrema salsugineum]_x0001_gi|557113183|gb|ESQ53466.1| hypothetical protein EUTSA_v10024673mg [Eutrema salsugineum]
Cluster_1693	29.29	32.92	12.57	13.3	14.82	12.06	15.59	gi|923726557|ref|XP_013666675.1| PREDICTED: probable RNA helicase SDE3 [Brassica napus]
Cluster_88214	19.09	8.83	1.96	11.7	1.55	0	0.24	#N/A
Cluster_73568	25.63	1.74	0.25	0.24	13.01	0.72	0.51	gi|922416330|ref|XP_013599691.1| PREDICTED: protein SRG1-like [Brassica oleracea var. oleracea]
Cluster_71832	0	0	0	0.64	9.35	2.71	0	gi|383341229|gb|EID19494.1| hypothetical protein HMPREF1043_0706 [Streptococcus anginosus subsp. whileyi CCUG 39159]
Cluster_29385	57.68	18.62	1.96	0.53	22.31	1.68	24.9	gi|922424915|ref|XP_013618542.1| PREDICTED: LOB domain-containing protein 25-like [Brassica oleracea var. oleracea]_x0001_gi|922424917|ref|XP_013618543.1| PREDICTED: LOB domain-containing protein 25-like [Brassica oleracea var. oleracea]_x0001_gi|923753735|ref|XP_013675155.1| PREDICTED: LOB domain-containing protein 25-like [Brassica napus]_x0001_gi|674929285|emb|CDY03987.1| BnaC02g37020D [Brassi…
Cluster_85591	51.74	0.14	0	0	0.7	98.9	0	#N/A
Cluster_67813	0	0	0	0	0	0.87	0	#N/A
Cluster_12582	1.36	0	1.77	2.57	0.52	2.49	1.55	gi|922553897|ref|XP_013604975.1| PREDICTED: sugar transporter ERD6 [Brassica oleracea var. oleracea]
Cluster_83201	8.68	0	0	0	0	0	0	gi|567222382|ref|XP_006414820.1| hypothetical protein EUTSA_v10025040mg [Eutrema salsugineum]_x0001_gi|557115990|gb|ESQ56273.1| hypothetical protein EUTSA_v10025040mg [Eutrema salsugineum]
Cluster_21127	10.13	7.4	0	0.1	2.38	5.59	8.14	gi|674950295|emb|CDX83484.1| BnaA03g20220D [Brassica napus]
Cluster_67920	3.33	1.28	29.54	1.34	0.5	3.35	3.27	gi|166926|gb|AAA72352.1| unnamed protein product [Arabidopsis thaliana]
Cluster_22790	6.97	1.73	0.98	0.3	1.11	0	8.49	gi|685377799|ref|XP_009121735.1| PREDICTED: probable xyloglucan endotransglucosylase/hydrolase protein 23 [Brassica rapa]
Cluster_109021	0	0	0	0.4	0	1.21	21.87	#N/A
Cluster_66348	29.13	0	1.66	0	1.37	6.76	4.83	gi|674883666|emb|CDY48800.1| BnaA05g20700D [Brassica napus]
Cluster_15293	5.16	15.77	6.88	13.51	11.59	6.11	9.88	gi|674936909|emb|CDX96328.1| BnaA07g29390D [Brassica napus]
Cluster_60024	19.16	14.99	11.2	30.55	17.27	214.18	31.32	#N/A
Cluster_111981	0	0	0	0	24.98	0	0.42	#N/A
Cluster_53063	0	0.14	0	0	0	0	0	gi|685278096|ref|XP_009129988.1| PREDICTED: cytochrome P450 71B11-like [Brassica rapa]_x0001_gi|674927804|emb|CDY05472.1| BnaA02g32190D [Brassica napus]
[truncated: 15,217 more rows]
