# Supplementary material for: Identification of differential expression genes related to anthocyanin biosynthesis in carmine radish (Raphanus sativus L.) fleshy roots using comparative RNA-Seq method
Source: PLoS One. 2020 Apr 24;15(4):e0231729. doi: 10.1371/journal.pone.0231729 (PMC7182184; doi:10.1371/journal.pone.0231729)
Supplement: S5 Table — (XLSX) [file pone.0231729.s010.xlsx]

## Sheet: TableS5
S5 Table. Expression levels of co-modulated DEGs identified in seven different radish fleshy root types
Gene_ID	HX-1 Vs. WW	HX-2 Vs. WW	HX-3 Vs. WW	WG-1 Vs. WW	WG-2 Vs. WW	WG-3 Vs. WW	Description
Cluster_25425	2.24055	0.105804	0.0307711	0.0351685	-0.0954838	-0.371833	Unknown
Cluster_38335	2.12941	0.230151	0.111727	0.0119899	-0.0588667	-0.229702	Acanthoscurrin-2-like [Brassica napus]
Cluster_42889	2.41414	-0.139402	-0.0925344	0.212251	0.282927	-0.690607	probable receptor-like protein kinase At5g15080 [Brassica rapa
Cluster_14266	2.03441	-0.246866	0.402689	0.215782	-0.162733	-0.170251	V-type proton ATPase catalytic subunit A-like [Brassica napus]
Cluster_27773	2.00333	-0.11252	0.339936	-0.0131584	-0.045409	-0.349857	Unknown
Cluster_46036	2.11837	0.107861	0.40806	-0.431222	0.224852	-0.262355	myosin-9 [Brassica oleracea var. oleracea]
Cluster_35737	1.81877	0.513075	0.236979	-0.417976	0.256294	-0.194953	Unknown
Cluster_94796	1.91726	0.211285	0.00526208	-0.0460629	0.523288	-0.388566	Unknown
Cluster_15428	1.98033	-0.325739	0.493749	-0.0722702	0.556389	-0.608911	uncharacterized protein LOC106427357 isoform X1 [Brassica napus]_x0001_
Cluster_21214	2.00289	-0.212835	0.490983	-0.0379953	0.715207	-0.663779	Unknown
Cluster_29444	2.24993	0.52546	-0.249311	0.103533	-0.0168296	0.290306	Unknown
Cluster_1008	1.93141	0.0441181	-0.521549	0.406225	-0.0914089	0.380554	Unknown
Cluster_31988	2.20291	-0.00762743	0.119519	0.362702	-0.47038	0.140096	Unknown
Cluster_30540	2.02248	0.459321	-0.17124	0.244004	-0.445873	0.127152	Unknown
Cluster_36671	2.58827	-0.534809	0.362845	0.0911435	-0.305781	0.210538	Unknown
Cluster_32957	2.57488	-0.453964	-0.0751855	0.67425	-0.275776	0.106212	Protein BRICK 1 [Camelina sativa]
Cluster_36	1.88326	-0.411336	0.194197	-0.0830799	0.249472	0.125509	uncharacterized protein LOC104799765 [Tarenaya hassleriana]
Cluster_20880	2.28979	-0.380112	0.330874	0.0106833	0.237005	-0.106821	protein kinase 2A, chloroplastic-like [Brassica napus]
Cluster_36938	2.45055	-0.254787	0.00201743	0.155544	0.352632	-0.307077	Unknown
Cluster_24978	2.53606	-0.060393	-0.182068	-0.25101	0.548084	-0.146089	uncharacterized protein LOC106338849 [Brassica oleracea var. oleracea]
Cluster_39504	2.35411	-0.221635	-0.0787546	0.508376	0.526809	-0.383753	mitogen-activated protein kinase 6-like [Brassica napus]
Cluster_19082	2.75647	0.032015	-0.0858243	-0.31668	0.0290894	0.534108	RB1-inducible coiled-coil protein 1-like [Brassica napus]_x0001_
Cluster_102063	2.47378	-0.277309	-0.055217	-0.0685575	-0.252765	0.585629	Unknown
Cluster_89280	2.24187	-0.115782	-0.0206768	0.0722679	-0.0273128	0.253596	Unknown
Cluster_19347	2.52763	-0.495997	0.342912	-0.165328	-0.288978	0.155308	Putative protease Do-like 14 isoform X2 [Brassica napus]
Cluster_11671	2.63094	-0.434345	0.323565	-0.0379972	-0.292528	-0.0120942	Unknown
Cluster_22242	2.64879	-0.811345	0.46981	-0.466316	0.107362	0.553819	probable U3 small nucleolar RNA-associated protein 7 [Brassica napus]
Cluster_34919	2.46661	-0.631102	0.236811	-0.237931	0.195239	0.31187	uncharacterized protein LOC106410592 isoform X2 [Brassica napus]
Cluster_61103	2.77713	-0.496603	0.241786	-0.753748	0.206553	0.81494	Unknown
Cluster_11854	0.868995	0.381965	1.05136	-0.219882	-0.403997	0.492983	UDP-glycosyltransferase 78D2-like [Brassica oleracea var. oleracea]_x0001_
Cluster_3903	1.50721	0.487013	0.940536	-0.190159	-0.12849	0.278562	Leucoanthocyanidin dioxygenase [Brassica oleracea var. oleracea]
Cluster_7429	1.61909	0.25248	1.24801	-0.300173	-0.620206	0.816321	Unknown
Cluster_2378	1.81375	0.522086	0.366273	-0.220799	-0.102967	0.466912	UDP-glycosyltransferase 75C1-like [Brassica napus]
Cluster_4431	1.67431	0.625589	0.364178	-0.344514	0.474282	0.020428	Flavonoid 3'-monooxygenase [Brassica oleracea var. oleracea]
Cluster_32420	2.71798	-0.272573	0.51518	-0.0437411	-0.330683	0.145927	Phosphopantothenoylcysteine decarboxylase subunit VHS3-like [Brassica napus]_x0001_
Cluster_11910	2.77554	-0.44411	0.328394	-0.0143989	0.0162958	-0.129218	Serine/threonine-protein kinase BRI1-like 2 [Brassica rapa]
Cluster_22977	2.85441	-0.183543	-0.0176516	0.147848	-0.391973	0.215023	Unknown
Cluster_10660	2.45025	0.141372	-0.0614213	0.187887	-0.0400234	-0.405062	Unknown
Cluster_3028	2.4619	-0.101431	0.173559	0.0314282	0.101999	-0.157355	Unknown
Cluster_3785	2.67633	0.108147	-0.104139	0.172998	-0.887661	0.811029	Uncharacterized protein LOC106298224 isoform X1 [Brassica oleracea var. oleracea]
Cluster_33825	3.07725	-0.264556	-0.268347	0.101079	0.291091	-0.545186	Uncharacterized protein LOC106378286 [Brassica napus]
Cluster_9982	2.96539	-0.24292	-0.0967455	-0.00537961	-0.323679	-0.0361168	Pentatricopeptide repeat-containing protein At2g30100, chloroplastic [Brassica oleracea var. oleracea]
Cluster_42779	3.05449	-0.445572	-0.62546	0.905015	-0.28232	-0.538947	Unknown
Cluster_19763	2.90332	-0.208091	0.294917	-0.046654	0.401431	-0.536039	Unknown
Cluster_124	3.14364	-0.335428	0.596965	-0.544838	0.234133	-0.158964	Uncharacterized protein LOC106447810 [Brassica napus]
Cluster_10935	2.47736	0.582832	-0.104747	-0.131321	-0.20765	-0.037073	pentatricopeptide repeat-containing protein At1g02370, mitochondrial [Brassica napus]
Cluster_36164	3.18932	-0.00247847	-0.322332	0.0210763	0.164715	-0.186742	Unknown
Cluster_28999	2.97359	-0.367074	0.019953	0.524019	-0.0309845	-0.13167	Unknown
Cluster_9270	2.83366	-0.203636	0.704754	-0.115358	-0.24603	0.257767	Anthocyanidin 3-O-glucoside 2'''-O-xylosyltransferase [Brassica napus]
Cluster_187	2.8293	-0.1286	0.464689	-0.266668	0.0420403	-0.0235226	Unknown
Cluster_24268	2.47523	0.491892	0.505458	-0.538146	0.158151	0.145877	Glutathione S-transferase F12 [Brassica napus]
Cluster_2736	2.79074	-0.0769978	0.730373	-0.0868975	-0.300665	0.480424	UDP-glycosyltransferase 75C1-like [Brassica napus]
Cluster_46827	2.3771	-0.232301	1.09703	-0.173698	-0.354163	0.844601	coumaroyl-CoA
Cluster_29205	2.48323	-0.178686	1.02066	-0.256512	-0.27762	0.355672	Unknown
Cluster_29200	1.65011	1.27068	0.711069	-0.396741	-0.23496	0.530301	chalcone synthase [Brassica oleracea var. oleracea]
Cluster_56695	1.73179	1.05149	0.72239	-0.310332	-0.671266	0.878521	Unknown
Cluster_14857	1.61843	1.09124	0.488667	-0.0609808	-0.335946	0.340214	Unknown
Cluster_23793	1.47194	1.12365	0.691308	-0.0767516	-0.964926	0.665341	Probable chalcone--flavonone isomerase 3 [Brassica rapa]
Cluster_13775	1.82488	1.292	0.687787	-0.469584	-0.200894	0.548916	Unknown
Cluster_63426	1.72734	1.55059	0.522977	-0.36811	-0.33373	0.49597	Unknown
Cluster_6627	1.99123	1.32285	0.217529	-0.587124	0.459267	0.432448	LOW QUALITY PROTEIN
Cluster_20704	1.52387	1.42179	0.472084	-0.547429	-0.22438	0.572318	Unknown
Cluster_39833	2.37107	0.901006	0.94552	-0.112248	-0.635352	0.61829	Unknown
Cluster_6088	1.86149	0.831223	0.891698	-0.199491	-0.163063	0.264837	Unknown
Cluster_102822	1.6123	0.335261	0.058034	-0.128826	0.257527	-0.0214124	Unknown
Cluster_28614	1.51412	0.0758168	0.150323	-0.275293	0.231768	0.262243	Unknown
Cluster_72625	1.44766	0.442209	0.107544	-0.242532	0.0744996	0.197188	60S ribosomal protein L27a-2 [Brassica napus]_x0001_
Cluster_35939	1.8537	-0.190311	0.633717	-0.280906	0.0115599	0.138574	Unknown
Cluster_132	1.43437	-0.0205047	0.355673	-0.114814	0.218477	-0.0155363	Unknown
Cluster_2666	1.82946	-0.0688909	0.3489	-0.508441	0.0617331	0.355665	Sugar transporter ERD6-like 15 [Brassica rapa]
Cluster_30537	1.68409	-0.123155	0.30218	-0.395233	0.742198	-0.583937	Cysteine-rich receptor-like protein kinase 40 isoform X2 [Brassica napus
Cluster_25088	1.90999	-0.100431	0.0368934	-0.0582405	0.241044	-0.56406	Ethylene-responsive transcription factor ERF070 [Brassica oleracea var. oleracea]
Cluster_35785	2.02296	-0.167641	0.121753	-0.0225978	-0.125322	0.327485	Unknown
Cluster_25236	2.06677	-0.261803	-0.133419	0.379835	-0.259491	0.153472	cysteine proteinase inhibitor 1-like [Brassica napus]
Cluster_6343	2.48961	-0.35527	-0.0979072	-0.0761964	0.116226	-0.00365724	uncharacterized protein LOC106413133 [Brassica napus]
Cluster_7191	2.31768	-0.73171	0.489905	0.169185	-0.0684464	-0.123539	random slug protein 5 [Brassica oleracea var. oleracea]
Cluster_685	2.30103	-0.647817	0.114685	0.208911	0.424937	-0.427694	uncharacterized protein LOC106453451 [Brassica napus]
Cluster_113548	1.56657	-0.291483	0.445225	0.104419	0.018262	-0.0473605	3-isopropylmalate dehydratase small subunit 3-like [Brassica oleracea var. oleracea]
Cluster_1765	1.64455	-0.27348	0.369295	0.331724	-0.39286	-0.072964	Unknown
Cluster_19935	1.59145	-0.119853	0.156265	0.488267	0.0647306	-0.461126	Unknown
Cluster_39858	1.607	-0.276932	0.346066	-0.236731	0.506825	0.00895672	calnexin homolog 1-like [Brassica napus
Cluster_28735	1.60501	0.0790995	-0.305135	0.551719	-0.387191	0.261441	coiled-coil domain-containing protein 97 [Brassica rapa]
Cluster_15281	1.76878	-0.225485	0.346097	-0.194921	-0.160799	0.280287	uncharacterized protein LOC106310008 [Brassica oleracea var. oleracea]
Cluster_4020	2.07966	-0.592997	-0.0395085	0.384072	-0.156675	-0.215162	aspartate carbamoyltransferase, chloroplastic [Brassica oleracea var. oleracea]
Cluster_10955	2.12693	-0.746985	0.601145	-0.961226	0.136982	0.642496	Unknown
Cluster_115066	1.96278	0.772921	-0.348414	-0.100979	-0.466166	0.12507	Unknown
Cluster_17389	2.56138	0.179714	-0.260531	-0.193792	-0.171541	0.377641	dnaJ protein ERDJ2B-like [Brassica napus]
Cluster_13909	2.02558	0.254696	-0.00998422	-0.476035	0.274178	-0.431611	lactoylglutathione lyase-like [Brassica napus]
Cluster_89925	1.39432	0.755884	0.373678	-0.399601	-0.483839	0.447638	uncharacterized protein LOC106386033 [Brassica napus]
Cluster_13830	1.50066	0.641291	0.0924507	-0.842012	1.26767	-1.25846	ras-related protein RABB1c [Brassica rapa]
Cluster_40610	1.15545	0.248625	-0.115112	0.559479	-0.281457	-0.267887	Unknown
Cluster_3174	1.00882	0.832942	-0.515651	0.374218	-0.087867	-0.163966	Unknown
Cluster_20045	1.017	0.136423	-0.0608606	0.828023	-0.620759	-0.268219	Unknown
Cluster_1502	1.2097	0.0216291	-0.00264546	0.456286	-0.164192	-0.146218	Unknown
Cluster_10764	1.21042	0.0369968	-0.0344155	0.397382	-0.373393	0.188495	Unknown
Cluster_31976	1.27963	-0.320548	0.198446	0.465376	-0.231552	-0.0289704	LOW QUALITY PROTEIN
Cluster_46678	1.43997	0.246364	-0.365054	0.539047	-0.453981	-0.24561	Unknown
Cluster_6432	1.37442	0.033216	-0.223451	0.636359	-0.334327	-0.313894	Unknown
Cluster_18240	1.15761	0.586392	-0.447471	0.0761538	0.397065	-0.362887	Unknown
Cluster_100100	1.04418	0.614214	-0.411845	0.172851	0.0498687	-0.496501	Unknown
Cluster_15607	1.2672	0.604611	-0.32529	0.575765	-0.485929	-0.0846485	Unknown
Cluster_10770	1.55682	0.767012	-0.45059	0.290656	-0.272402	-0.0209236	Cytochrome c oxidase subunit 1
Cluster_4723	0.938726	1.47492	-1.22732	0.334935	0.34581	-0.330425	Unknown
Cluster_1074	1.2211	1.89374	-2.00263	0.616934	-0.215959	-0.373525	Unknown
Cluster_36662	0.582167	-2.79409	-0.176091	0.00432137	0.722406	-0.276478	Unknown
Cluster_102696	-1.82334	-1.90849	1.13566	-0.161765	-0.152711	1.06436	Metallothionein-like protein type 2, MT2-4/MT2-25 [Brassica juncea]_x0001_
Cluster_18143	-2.40584	-1.50174	2.15076	0.177113	-1.23096	1.18469	Methionine aminotransferase BCAT4-like [Brassica napus]
Cluster_14435	-2.36595	-1.51188	1.81954	0.658301	-1.73748	1.77551	1-aminocyclopropane-1-carboxylate oxidase homolog 5-like [Brassica rapa]
Cluster_25166	-3.44321	1.20412	-0.535113	0.717195	-0.659203	0.659203	Unknown
Cluster_8463	-2.183	-0.274158	-0.79588	1.04139	-0.0636691	0.0734289	Unknown
Cluster_28793	-2.08401	-1.05436	0.30103	0.662758	-0.477121	-0.0395085	LON peptidase N-terminal domain and RING finger protein 1-like [Brassica oleracea var. oleracea]_x0001_
Cluster_14909	-2.99491	-0.257564	0.0579919	1.10409	-0.296779	-0.196295	Unknown
Cluster_31405	-2.43537	0.357511	0.0774122	-0.815135	0.672098	-1.45025	Uncharacterized protein LOC103873216 [Brassica rapa]_x0001_
Cluster_22101	-1.73164	-1.78068	0.877947	0.405354	-0.820903	-0.272066	MLP-like protein 43 [Brassica oleracea var. oleracea]
Cluster_92213	-2.02719	-1.12734	1.09755	0.138069	-0.389377	-0.561606	Defensin-like protein 2;
Cluster_16277	-2.31924	-0.60206	0.39794	-0.0457575	0.658541	-1.13566	Unknown
Cluster_8132	-0.940412	-1.22249	0.403366	0.00969448	-0.701856	1.06112	Unknown
Cluster_8888	-1.54924	-0.665112	0.608793	-0.414973	-0.443697	1.1213	Protein TRANSPARENT TESTA 12 [Brassica rapa]
Cluster_51879	-0.91143	-2.02797	0.379393	1.01653	-0.42118	0.140896	Metallothionein-like protein type 2, MT2-4/MT2-25 [Brassica juncea]_x0001_
Cluster_12674	-1.32878	-1.5413	0.722451	0.411442	-0.544068	0.123385	Acetyltransferase At3g50280-like isoform X2 [Brassica rapa]
Cluster_21331	-1.07291	-0.334917	-0.762519	0.51087	0.104155	-0.565337	Serine/arginine-rich splicing factor SR45a isoform X2 [Brassica oleracea var. oleracea]
Cluster_1747	-2.04101	0.266414	-0.192518	-0.361137	-0.374816	0.559862	Dihydrolipoyl dehydrogenase 1, chloroplastic [Brassica oleracea var. oleracea]
Cluster_41990	-1.91819	0.287242	0.249718	-0.221371	-0.282348	-0.324511	Uncharacterized protein LOC106421024 [Brassica napus]_x0001_
Cluster_67582	-1.91778	0.184395	0.313995	-0.394494	-0.0175088	-0.382416	Unknown
Cluster_16102	-1.77135	-0.798355	0.552842	-0.0655015	0.269622	-0.124939	Uncharacterized protein LOC106322953 [Brassica oleracea var. oleracea]
Cluster_41440	-1.68063	-0.197897	-0.0254471	-0.150644	0.284843	0.143766	Unknown
