# Supplementary material for: Identification of differential expression genes related to anthocyanin biosynthesis in carmine radish (Raphanus sativus L.) fleshy roots using comparative RNA-Seq method
Source: PLoS One. 2020 Apr 24;15(4):e0231729. doi: 10.1371/journal.pone.0231729 (PMC7182184; doi:10.1371/journal.pone.0231729)
Supplement: S6 Table — (XLSX) [file pone.0231729.s011.xlsx]

## Sheet: Table S6
S6Table. Relative expression levels of candidate anthocyanin synthesis-related genes (ASRGs) identified in Raphanus sativus.
Gene_ID	WW	HX_1	HX_2	HX_3	WG_1	WG_2	WG_3	Description
RsMYB-9	1	7.03709	7.3954	8.75094	7.31846	8.0654	7.19387	myosin-9 [Brassica oleracea var. oleracea]
RsBRICK1	1	8.55358	7.04554	6.79578	9.03559	8.11949	8.47232	Protein BRICK1 [Camelina sativa]
RsUDGT-78D2-like	1	2.88674	4.1556	7.64813	6.9177	5.57565	7.21331	UDP-glycosyltransferase 78D2-like [Brassica oleracea var. oleracea]_x0001_
RsLDOX	1	5.00684	6.62466	9.74906	9.11736	8.69053	9.61589	Leucoanthocyanidin dioxygenase [Brassica oleracea var. oleracea]
RsUDGT-75C1-like	1	6.02514	7.75947	8.97621	8.24273	7.90068	9.45173	UDP-glycosyltransferase 75C1-like [Brassica napus]
RsF3H	1	5.56194	7.6401	8.84987	7.70543	9.28096	9.34882	Flavonoid 3'-monooxygenase [Brassica oleracea var. oleracea]
RsBRI1-like2	1	9.22014	7.74483	8.83573	8.7879	8.84204	8.41278	Serine/threonine-protein kinase BRI1-like 2 [Brassica rapa]
RsUF3GT	1	9.4132	8.73674	11.0779	10.6947	9.87738	10.7337	Anthocyanidin 3-O-glucoside 2'''-O-xylosyltransferase [Brassica napus]
RsGST-F12	1	8.22253	9.85656	11.5357	9.74797	10.2733	10.7579	Glutathione S-transferase F12 [Brassica napus]
RsCNS	1	5.48154	9.70265	12.0648	10.7468	9.9663	11.7279	chalcone synthase [Brassica oleracea var. oleracea]
RsCHI	1	4.88967	8.62236	10.9188	10.6639	7.45846	9.66867	Probable chalcone--flavonone isomerase 3 [Brassica rapa]
RsERF070	1	6.34485	6.01123	6.13378	5.94031	6.74105	4.86728	Ethylene-responsive transcription factor ERF070 [Brassica oleracea var. oleracea]
RsCOX1	1	5.17164	7.7196	6.22277	7.18831	6.28341	6.2139	Cytochrome c oxidase subunit 1
RsMT2-4	1	-3.0277	-9.76448	-8.50416	-5.12732	-6.52645	-6.05841	Metallothionein-like protein type 2, MT2-4/MT2-25 [Brassica juncea]_x0001_
RsCRK10	1	5.59442	5.18531	6.18913	4.87619	7.34172	5.40193	Cysteine-rich receptor-like protein kinase 40 isoform X2 [Brassica napus
