# Supplementary material for: Identification of differential expression genes related to anthocyanin biosynthesis in carmine radish (Raphanus sativus L.) fleshy roots using comparative RNA-Seq method
Source: PLoS One. 2020 Apr 24;15(4):e0231729. doi: 10.1371/journal.pone.0231729 (PMC7182184; doi:10.1371/journal.pone.0231729)
Supplement: S7 Table — (XLSX) [file pone.0231729.s012.xlsx]

## Sheet: Table S7
S7 Table. GO annotation of Co-modulated DEGs in Raphanus sativus
Module	GO_Name	GO_ID	GO_Level	P_value	EnrichmentScore	HitsGenesCountsInSelectedSet	HitsGenesCountsInBackground	AllGenesCountsInSelectedSet	AllGenesCountsInBackground	GenesOfSelectedSetInGOterm	corrected p-value(BH method)
BP	anthocyanin-containing compound biosynthetic process	GO:0009718	6	-2.22045e-16	6.85753	29	91	1192	25650	Cluster_15057,Cluster_28373,Cluster_31537,Cluster_3333,Cluster_49669,Cluster_22175,Cluster_11854,Cluster_6088,Cluster_2378,Cluster_6794,Cluster_13775,Cluster_27969,Cluster_20096,Cluster_5503,Cluster_2826,Cluster_27262,Cluster_4431,Cluster_25461,Cluster_93919,Cluster_2736,Cluster_47621,Cluster_7429,Cluster_24268,Cluster_20704,Cluster_23793,Cluster_14857,Cluster_26866,Cluster_3903,Cluster_9270,	-5.62217e-13
BP	anthocyanin-containing compound metabolic process	GO:0046283	5	1.15452e-11	4.42578	29	141	1192	25650	Cluster_15057,Cluster_28373,Cluster_31537,Cluster_3333,Cluster_49669,Cluster_22175,Cluster_11854,Cluster_6088,Cluster_2378,Cluster_6794,Cluster_13775,Cluster_27969,Cluster_20096,Cluster_5503,Cluster_2826,Cluster_27262,Cluster_4431,Cluster_25461,Cluster_93919,Cluster_2736,Cluster_47621,Cluster_7429,Cluster_24268,Cluster_20704,Cluster_23793,Cluster_14857,Cluster_26866,Cluster_3903,Cluster_9270,	1.46162e-08
BP	DNA integration	GO:0015074	7	1.47916e-10	4.40535	26	127	1192	25650	Cluster_48352,Cluster_5627,Cluster_24718,Cluster_8291,Cluster_195,Cluster_35133,Cluster_124,Cluster_530,Cluster_15941,Cluster_999,Cluster_11700,Cluster_24133,Cluster_5301,Cluster_21019,Cluster_1472,Cluster_54904,Cluster_391,Cluster_776,Cluster_68229,Cluster_3503,Cluster_63,Cluster_311,Cluster_54457,Cluster_36,Cluster_21,Cluster_81609,	1.24841e-07
BP	negative regulation of proteolysis	GO:0045861	8	6.00815e-10	5.60069	19	73	1192	25650	Cluster_40007,Cluster_23934,Cluster_25236,Cluster_21658,Cluster_30734,Cluster_21343,Cluster_39283,Cluster_28154,Cluster_37435,Cluster_36106,Cluster_92213,Cluster_32160,Cluster_37161,Cluster_62125,Cluster_30541,Cluster_18454,Cluster_31441,Cluster_29959,Cluster_25598,	3.80316e-07
BP	negative regulation of endopeptidase activity	GO:0010951	10	1.14337e-09	6.0969	17	60	1192	25650	Cluster_40007,Cluster_23934,Cluster_25236,Cluster_21658,Cluster_30734,Cluster_39283,Cluster_28154,Cluster_37435,Cluster_36106,Cluster_92213,Cluster_32160,Cluster_37161,Cluster_62125,Cluster_30541,Cluster_31441,Cluster_29959,Cluster_25598,	5.79001e-07
BP	regulation of endopeptidase activity	GO:0052548	9	1.14337e-09	6.0969	17	60	1192	25650	Cluster_40007,Cluster_23934,Cluster_25236,Cluster_21658,Cluster_30734,Cluster_39283,Cluster_28154,Cluster_37435,Cluster_36106,Cluster_92213,Cluster_32160,Cluster_37161,Cluster_62125,Cluster_30541,Cluster_31441,Cluster_29959,Cluster_25598,	5.79001e-07
BP	negative regulation of peptidase activity	GO:0010466	9	1.99987e-09	5.90022	17	62	1192	25650	Cluster_40007,Cluster_23934,Cluster_25236,Cluster_21658,Cluster_30734,Cluster_39283,Cluster_28154,Cluster_37435,Cluster_36106,Cluster_92213,Cluster_32160,Cluster_37161,Cluster_62125,Cluster_30541,Cluster_31441,Cluster_29959,Cluster_25598,	7.23381e-07
BP	regulation of peptidase activity	GO:0052547	8	1.99987e-09	5.90022	17	62	1192	25650	Cluster_40007,Cluster_23934,Cluster_25236,Cluster_21658,Cluster_30734,Cluster_39283,Cluster_28154,Cluster_37435,Cluster_36106,Cluster_92213,Cluster_32160,Cluster_37161,Cluster_62125,Cluster_30541,Cluster_31441,Cluster_29959,Cluster_25598,	7.23381e-07
BP	negative regulation of hydrolase activity	GO:0051346	7	4.42585e-09	5.6279	17	65	1192	25650	Cluster_40007,Cluster_23934,Cluster_25236,Cluster_21658,Cluster_30734,Cluster_39283,Cluster_28154,Cluster_37435,Cluster_36106,Cluster_92213,Cluster_32160,Cluster_37161,Cluster_62125,Cluster_30541,Cluster_31441,Cluster_29959,Cluster_25598,	1.24514e-06
BP	response to UV-B	GO:0010224	7	1.19202e-08	3.42339	28	176	1192	25650	Cluster_31537,Cluster_3333,Cluster_49669,Cluster_22175,Cluster_11854,Cluster_6088,Cluster_2378,Cluster_13775,Cluster_27969,Cluster_5503,Cluster_2826,Cluster_21343,Cluster_10803,Cluster_27262,Cluster_4431,Cluster_25461,Cluster_93919,Cluster_2736,Cluster_47621,Cluster_7429,Cluster_30105,Cluster_24268,Cluster_20704,Cluster_23793,Cluster_14857,Cluster_26866,Cluster_9270,Cluster_13502,	3.01819e-06
BP	RNA-dependent DNA replication	GO:0006278	8	1.69033e-08	4.4368	20	97	1192	25650	Cluster_48352,Cluster_224,Cluster_262,Cluster_8291,Cluster_6779,Cluster_564,Cluster_3199,Cluster_5301,Cluster_465,Cluster_1472,Cluster_38052,Cluster_375,Cluster_5204,Cluster_40765,Cluster_13176,Cluster_776,Cluster_4873,Cluster_12604,Cluster_21,Cluster_81609,	3.89083e-06
BP	viral RNA genome replication	GO:0039694	7	1.09212e-07	7.39697	11	32	1192	25650	Cluster_71218,Cluster_78217,Cluster_74016,Cluster_52240,Cluster_69897,Cluster_53903,Cluster_22320,Cluster_50164,Cluster_8338,Cluster_11360,Cluster_86028,	2.30436e-05
BP	RNA replication	GO:0039703	7	1.09212e-07	7.39697	11	32	1192	25650	Cluster_71218,Cluster_78217,Cluster_74016,Cluster_52240,Cluster_69897,Cluster_53903,Cluster_22320,Cluster_50164,Cluster_8338,Cluster_11360,Cluster_86028,	2.30436e-05
BP	multi-organism metabolic process	GO:0044033	3	1.09212e-07	7.39697	11	32	1192	25650	Cluster_71218,Cluster_78217,Cluster_74016,Cluster_52240,Cluster_69897,Cluster_53903,Cluster_22320,Cluster_50164,Cluster_8338,Cluster_11360,Cluster_86028,	2.30436e-05
BP	flavonoid biosynthetic process	GO:0009813	5	1.47753e-07	2.06977	58	603	1192	25650	Cluster_29200,Cluster_15057,Cluster_28373,Cluster_31537,Cluster_15077,Cluster_3333,Cluster_49669,Cluster_41726,Cluster_36387,Cluster_35411,Cluster_39833,Cluster_22175,Cluster_11854,Cluster_18015,Cluster_6088,Cluster_2378,Cluster_6794,Cluster_67142,Cluster_13775,Cluster_27969,Cluster_84507,Cluster_20096,Cluster_5503,Cluster_47927,Cluster_2826,Cluster_1997,Cluster_22679,Cluster_27262,Cluster_85152,…	2.49407e-05
BP	nucleic acid-protein covalent cross-linking	GO:0018143	8	1.84994e-07	7.9698	10	27	1192	25650	Cluster_71218,Cluster_78217,Cluster_74016,Cluster_52240,Cluster_69897,Cluster_53903,Cluster_22320,Cluster_50164,Cluster_8338,Cluster_86028,	2.92753e-05
BP	RNA-protein covalent cross-linking	GO:0018144	9	1.84994e-07	7.9698	10	27	1192	25650	Cluster_71218,Cluster_78217,Cluster_74016,Cluster_52240,Cluster_69897,Cluster_53903,Cluster_22320,Cluster_50164,Cluster_8338,Cluster_86028,	2.92753e-05
BP	negative regulation of protein metabolic process	GO:0051248	7	4.93484e-07	2.94923	27	197	1192	25650	Cluster_6498,Cluster_40007,Cluster_23934,Cluster_58122,Cluster_25236,Cluster_21658,Cluster_30734,Cluster_8967,Cluster_39568,Cluster_21343,Cluster_39283,Cluster_28154,Cluster_37435,Cluster_36106,Cluster_92213,Cluster_32160,Cluster_5862,Cluster_37161,Cluster_62125,Cluster_30541,Cluster_18454,Cluster_31441,Cluster_28602,Cluster_29959,Cluster_25598,Cluster_18845,Cluster_1770,	6.94167e-05
BP	transcription, RNA-templated	GO:0001172	8	5.16236e-07	5.37961	13	52	1192	25650	Cluster_71218,Cluster_78217,Cluster_74016,Cluster_52240,Cluster_69897,Cluster_53903,Cluster_22320,Cluster_50164,Cluster_8338,Cluster_11360,Cluster_99,Cluster_94,Cluster_86028,	6.87952e-05
BP	regulation of proteolysis	GO:0030162	7	7.06687e-07	3.12996	24	165	1192	25650	Cluster_40007,Cluster_23934,Cluster_25236,Cluster_23440,Cluster_21658,Cluster_6321,Cluster_30734,Cluster_1115,Cluster_21343,Cluster_65559,Cluster_39283,Cluster_28154,Cluster_37435,Cluster_36106,Cluster_92213,Cluster_32160,Cluster_37161,Cluster_62125,Cluster_30541,Cluster_18454,Cluster_31441,Cluster_29959,Cluster_25598,Cluster_708,	8.94666e-05
BP	glycosinolate biosynthetic process	GO:0019758	7	7.60224e-07	2.6083	32	264	1192	25650	Cluster_8675,Cluster_31537,Cluster_84436,Cluster_113548,Cluster_24378,Cluster_15467,Cluster_47885,Cluster_22115,Cluster_24776,Cluster_4758,Cluster_10555,Cluster_19394,Cluster_20930,Cluster_46670,Cluster_11585,Cluster_15978,Cluster_18143,Cluster_27262,Cluster_28125,Cluster_14327,Cluster_25461,Cluster_470,Cluster_37497,Cluster_28927,Cluster_32113,Cluster_19778,Cluster_24268,Cluster_4337,Cluster_872…	9.16613e-05
BP	glucosinolate biosynthetic process	GO:0019761	8	7.60224e-07	2.6083	32	264	1192	25650	Cluster_8675,Cluster_31537,Cluster_84436,Cluster_113548,Cluster_24378,Cluster_15467,Cluster_47885,Cluster_22115,Cluster_24776,Cluster_4758,Cluster_10555,Cluster_19394,Cluster_20930,Cluster_46670,Cluster_11585,Cluster_15978,Cluster_18143,Cluster_27262,Cluster_28125,Cluster_14327,Cluster_25461,Cluster_470,Cluster_37497,Cluster_28927,Cluster_32113,Cluster_19778,Cluster_24268,Cluster_4337,Cluster_872…	9.16613e-05
BP	S-glycoside biosynthetic process	GO:0016144	6	7.60224e-07	2.6083	32	264	1192	25650	Cluster_8675,Cluster_31537,Cluster_84436,Cluster_113548,Cluster_24378,Cluster_15467,Cluster_47885,Cluster_22115,Cluster_24776,Cluster_4758,Cluster_10555,Cluster_19394,Cluster_20930,Cluster_46670,Cluster_11585,Cluster_15978,Cluster_18143,Cluster_27262,Cluster_28125,Cluster_14327,Cluster_25461,Cluster_470,Cluster_37497,Cluster_28927,Cluster_32113,Cluster_19778,Cluster_24268,Cluster_4337,Cluster_872…	9.16613e-05
BP	negative regulation of cellular protein metabolic process	GO:0032269	7	1.23114e-06	2.88392	26	194	1192	25650	Cluster_40007,Cluster_23934,Cluster_58122,Cluster_25236,Cluster_21658,Cluster_30734,Cluster_8967,Cluster_39568,Cluster_21343,Cluster_39283,Cluster_28154,Cluster_37435,Cluster_36106,Cluster_92213,Cluster_32160,Cluster_5862,Cluster_37161,Cluster_62125,Cluster_30541,Cluster_18454,Cluster_31441,Cluster_28602,Cluster_29959,Cluster_25598,Cluster_18845,Cluster_1770,	0.000129886
BP	viral genome replication	GO:0019079	6	1.79407e-06	5.26983	12	49	1192	25650	Cluster_71218,Cluster_78217,Cluster_74016,Cluster_52240,Cluster_69897,Cluster_53903,Cluster_22320,Cluster_42533,Cluster_50164,Cluster_8338,Cluster_11360,Cluster_86028,	0.000181703
BP	viral life cycle	GO:0019058	6	2.26128e-06	5.16443	12	50	1192	25650	Cluster_71218,Cluster_78217,Cluster_74016,Cluster_52240,Cluster_69897,Cluster_53903,Cluster_22320,Cluster_42533,Cluster_50164,Cluster_8338,Cluster_11360,Cluster_86028,	0.000220213
BP	flavonoid metabolic process	GO:0009812	4	2.401e-06	1.89965	58	657	1192	25650	Cluster_29200,Cluster_15057,Cluster_28373,Cluster_31537,Cluster_15077,Cluster_3333,Cluster_49669,Cluster_41726,Cluster_36387,Cluster_35411,Cluster_39833,Cluster_22175,Cluster_11854,Cluster_18015,Cluster_6088,Cluster_2378,Cluster_6794,Cluster_67142,Cluster_13775,Cluster_27969,Cluster_84507,Cluster_20096,Cluster_5503,Cluster_47927,Cluster_2826,Cluster_1997,Cluster_22679,Cluster_27262,Cluster_85152,…	0.000225161
BP	glycosinolate metabolic process	GO:0019757	6	3.45421e-06	2.20847	39	380	1192	25650	Cluster_8675,Cluster_31537,Cluster_10632,Cluster_84436,Cluster_113548,Cluster_24378,Cluster_36385,Cluster_15467,Cluster_47885,Cluster_22115,Cluster_24776,Cluster_4758,Cluster_2931,Cluster_10555,Cluster_19394,Cluster_7250,Cluster_20930,Cluster_46670,Cluster_11585,Cluster_48869,Cluster_15978,Cluster_12498,Cluster_18143,Cluster_27262,Cluster_28125,Cluster_14327,Cluster_25461,Cluster_470,Cluster_3749…	0.000312359
BP	glucosinolate metabolic process	GO:0019760	7	3.45421e-06	2.20847	39	380	1192	25650	Cluster_8675,Cluster_31537,Cluster_10632,Cluster_84436,Cluster_113548,Cluster_24378,Cluster_36385,Cluster_15467,Cluster_47885,Cluster_22115,Cluster_24776,Cluster_4758,Cluster_2931,Cluster_10555,Cluster_19394,Cluster_7250,Cluster_20930,Cluster_46670,Cluster_11585,Cluster_48869,Cluster_15978,Cluster_12498,Cluster_18143,Cluster_27262,Cluster_28125,Cluster_14327,Cluster_25461,Cluster_470,Cluster_3749…	0.000312359
BP	S-glycoside metabolic process	GO:0016143	5	3.45421e-06	2.20847	39	380	1192	25650	Cluster_8675,Cluster_31537,Cluster_10632,Cluster_84436,Cluster_113548,Cluster_24378,Cluster_36385,Cluster_15467,Cluster_47885,Cluster_22115,Cluster_24776,Cluster_4758,Cluster_2931,Cluster_10555,Cluster_19394,Cluster_7250,Cluster_20930,Cluster_46670,Cluster_11585,Cluster_48869,Cluster_15978,Cluster_12498,Cluster_18143,Cluster_27262,Cluster_28125,Cluster_14327,Cluster_25461,Cluster_470,Cluster_3749…	0.000312359
BP	proanthocyanidin biosynthetic process	GO:0010023	7	3.75726e-06	11.7373	6	11	1192	25650	Cluster_28373,Cluster_6794,Cluster_20096,Cluster_5503,Cluster_7429,Cluster_3903,	0.000306883
BP	response to UV	GO:0009411	6	5.89842e-06	2.33589	33	304	1192	25650	Cluster_31537,Cluster_3333,Cluster_49669,Cluster_14596,Cluster_33272,Cluster_16719,Cluster_22175,Cluster_11854,Cluster_6088,Cluster_29313,Cluster_9878,Cluster_2378,Cluster_13775,Cluster_27969,Cluster_5503,Cluster_2826,Cluster_21343,Cluster_10803,Cluster_27262,Cluster_4431,Cluster_25461,Cluster_93919,Cluster_2736,Cluster_47621,Cluster_7429,Cluster_30105,Cluster_24268,Cluster_20704,Cluster_23793,Cl…	0.000466713
BP	pigment biosynthetic process	GO:0046148	5	7.43035e-06	2.16323	38	378	1192	25650	Cluster_15057,Cluster_28373,Cluster_31537,Cluster_3333,Cluster_49669,Cluster_22175,Cluster_11854,Cluster_6088,Cluster_2378,Cluster_1058,Cluster_6794,Cluster_13775,Cluster_23586,Cluster_27969,Cluster_20096,Cluster_13334,Cluster_5503,Cluster_2826,Cluster_64008,Cluster_27262,Cluster_4431,Cluster_25461,Cluster_3173,Cluster_27193,Cluster_93919,Cluster_22302,Cluster_2736,Cluster_47621,Cluster_7429,Clus…	0.000570111
BP	DNA metabolic process	GO:0006259	6	7.44281e-06	1.59461	91	1228	1192	25650	Cluster_6483,Cluster_48352,Cluster_224,Cluster_16796,Cluster_262,Cluster_643,Cluster_33272,Cluster_2116,Cluster_5627,Cluster_56769,Cluster_24718,Cluster_22544,Cluster_8291,Cluster_4158,Cluster_41411,Cluster_195,Cluster_44974,Cluster_42319,Cluster_24917,Cluster_3694,Cluster_35133,Cluster_124,Cluster_30710,Cluster_585,Cluster_6779,Cluster_24407,Cluster_530,Cluster_15941,Cluster_9058,Cluster_3756,Cl…	0.00055427
BP	negative regulation of catalytic activity	GO:0043086	6	1.39769e-05	2.34747	30	275	1192	25650	Cluster_40007,Cluster_23934,Cluster_25236,Cluster_33284,Cluster_6929,Cluster_21658,Cluster_20550,Cluster_30734,Cluster_8967,Cluster_9046,Cluster_48899,Cluster_21343,Cluster_39283,Cluster_28154,Cluster_37435,Cluster_36106,Cluster_6661,Cluster_92213,Cluster_32160,Cluster_23250,Cluster_5862,Cluster_37161,Cluster_62125,Cluster_30541,Cluster_18454,Cluster_31441,Cluster_29959,Cluster_25598,Cluster_1884…	0.00101113
BP	leucine biosynthetic process	GO:0009098	10	2.96125e-05	5.37961	9	36	1192	25650	Cluster_84436,Cluster_113548,Cluster_24378,Cluster_4758,Cluster_15978,Cluster_18143,Cluster_37497,Cluster_8725,Cluster_14833,	0.00208275
BP	secondary metabolite biosynthetic process	GO:0044550	5	3.64977e-05	1.85913	47	544	1192	25650	Cluster_8675,Cluster_28373,Cluster_31537,Cluster_10632,Cluster_84436,Cluster_113548,Cluster_24378,Cluster_15467,Cluster_47885,Cluster_22115,Cluster_24776,Cluster_4758,Cluster_22175,Cluster_10555,Cluster_19394,Cluster_20930,Cluster_6794,Cluster_46670,Cluster_11585,Cluster_15978,Cluster_20096,Cluster_5503,Cluster_18143,Cluster_27262,Cluster_28125,Cluster_55757,Cluster_14327,Cluster_4431,Cluster_254…	0.00249762
BP	negative regulation of molecular function	GO:0044092	4	5.18125e-05	2.15881	31	309	1192	25650	Cluster_40007,Cluster_23934,Cluster_25236,Cluster_33284,Cluster_6929,Cluster_21658,Cluster_20550,Cluster_30734,Cluster_8967,Cluster_9046,Cluster_48899,Cluster_37782,Cluster_21343,Cluster_39283,Cluster_28154,Cluster_37435,Cluster_36106,Cluster_6661,Cluster_92213,Cluster_32160,Cluster_23250,Cluster_5862,Cluster_37161,Cluster_62125,Cluster_30541,Cluster_18454,Cluster_31441,Cluster_29959,Cluster_2559…	0.00345235
BP	regulation of flavonol biosynthetic process	GO:1900384	7	6.45634e-05	14.3456	4	6	1192	25650	Cluster_31537,Cluster_27262,Cluster_25461,Cluster_24268,	0.00419165
BP	regulation of hormone levels	GO:0010817	4	0.000111448	1.60477	66	885	1192	25650	Cluster_35090,Cluster_8675,Cluster_49669,Cluster_84436,Cluster_113548,Cluster_24378,Cluster_14596,Cluster_36385,Cluster_15467,Cluster_40405,Cluster_27462,Cluster_47885,Cluster_22115,Cluster_24776,Cluster_22134,Cluster_58105,Cluster_4758,Cluster_33272,Cluster_16719,Cluster_46991,Cluster_18055,Cluster_19393,Cluster_29313,Cluster_44510,Cluster_13396,Cluster_20930,Cluster_4136,Cluster_10243,Cluster_4…	0.00705467
BP	glycosyl compound biosynthetic process	GO:1901659	5	0.000139235	1.79661	44	527	1192	25650	Cluster_8675,Cluster_31537,Cluster_84436,Cluster_113548,Cluster_24378,Cluster_15467,Cluster_47885,Cluster_22115,Cluster_24776,Cluster_4758,Cluster_2928,Cluster_11854,Cluster_108660,Cluster_10555,Cluster_19394,Cluster_50762,Cluster_70367,Cluster_20930,Cluster_46670,Cluster_20045,Cluster_11585,Cluster_15978,Cluster_53357,Cluster_18143,Cluster_27262,Cluster_28125,Cluster_14327,Cluster_25461,Cluster_…	0.00859864
BP	cell killing	GO:0001906	2	0.000162754	4.9185	8	35	1192	25650	Cluster_40007,Cluster_33748,Cluster_8967,Cluster_35998,Cluster_92213,Cluster_4975,Cluster_62125,Cluster_46437,	0.00981176
BP	killing of cells of other organism	GO:0031640	3	0.000162754	4.9185	8	35	1192	25650	Cluster_40007,Cluster_33748,Cluster_8967,Cluster_35998,Cluster_92213,Cluster_4975,Cluster_62125,Cluster_46437,	0.00981176
BP	disruption of cells of other organism	GO:0044364	4	0.000162754	4.9185	8	35	1192	25650	Cluster_40007,Cluster_33748,Cluster_8967,Cluster_35998,Cluster_92213,Cluster_4975,Cluster_62125,Cluster_46437,	0.00981176
CC	viral capsid	GO:0019028	3	0.000634193	2.24794	20	205	943	21728	Cluster_9984,Cluster_71218,Cluster_18618,Cluster_66240,Cluster_78217,Cluster_74016,Cluster_52240,Cluster_30469,Cluster_2281,Cluster_26372,Cluster_69897,Cluster_53903,Cluster_21899,Cluster_68512,Cluster_1412,Cluster_22320,Cluster_50164,Cluster_8338,Cluster_14408,Cluster_86028,	0.0843477
CC	katanin complex	GO:0008352	5	0.000910611	8.37868	4	11	943	21728	Cluster_45634,Cluster_36572,Cluster_25117,Cluster_44274,	0.0908334
CC	extrinsic component of endoplasmic reticulum membrane	GO:0042406	5	0.000910611	8.37868	4	11	943	21728	Cluster_13775,Cluster_27969,Cluster_93919,Cluster_26866,	0.0908334
CC	plant-type vacuole membrane	GO:0009705	7	0.000474261	2.42541	18	171	943	21728	Cluster_28336,Cluster_31537,Cluster_49669,Cluster_3346,Cluster_28789,Cluster_4703,Cluster_24762,Cluster_27969,Cluster_27262,Cluster_25461,Cluster_6627,Cluster_42533,Cluster_6151,Cluster_24268,Cluster_6510,Cluster_13531,Cluster_26866,Cluster_9699,	0.094615
MF	endopeptidase inhibitor activity	GO:0004866	6	8.33785e-10	6.19208	17	58	1072	22647	Cluster_40007,Cluster_23934,Cluster_25236,Cluster_21658,Cluster_30734,Cluster_39283,Cluster_28154,Cluster_37435,Cluster_36106,Cluster_92213,Cluster_32160,Cluster_37161,Cluster_62125,Cluster_30541,Cluster_31441,Cluster_29959,Cluster_25598,	7.92096e-07
MF	endopeptidase regulator activity	GO:0061135	5	8.33785e-10	6.19208	17	58	1072	22647	Cluster_40007,Cluster_23934,Cluster_25236,Cluster_21658,Cluster_30734,Cluster_39283,Cluster_28154,Cluster_37435,Cluster_36106,Cluster_92213,Cluster_32160,Cluster_37161,Cluster_62125,Cluster_30541,Cluster_31441,Cluster_29959,Cluster_25598,	7.92096e-07
MF	peptidase inhibitor activity	GO:0030414	5	1.49424e-09	5.98568	17	60	1072	22647	Cluster_40007,Cluster_23934,Cluster_25236,Cluster_21658,Cluster_30734,Cluster_39283,Cluster_28154,Cluster_37435,Cluster_36106,Cluster_92213,Cluster_32160,Cluster_37161,Cluster_62125,Cluster_30541,Cluster_31441,Cluster_29959,Cluster_25598,	4.73175e-07
MF	peptidase regulator activity	GO:0061134	4	1.49424e-09	5.98568	17	60	1072	22647	Cluster_40007,Cluster_23934,Cluster_25236,Cluster_21658,Cluster_30734,Cluster_39283,Cluster_28154,Cluster_37435,Cluster_36106,Cluster_92213,Cluster_32160,Cluster_37161,Cluster_62125,Cluster_30541,Cluster_31441,Cluster_29959,Cluster_25598,	4.73175e-07
MF	RNA-directed DNA polymerase activity	GO:0003964	7	1.28566e-08	4.49488	20	94	1072	22647	Cluster_48352,Cluster_224,Cluster_262,Cluster_8291,Cluster_6779,Cluster_564,Cluster_3199,Cluster_5301,Cluster_465,Cluster_1472,Cluster_38052,Cluster_375,Cluster_5204,Cluster_40765,Cluster_13176,Cluster_776,Cluster_4873,Cluster_12604,Cluster_21,Cluster_81609,	2.44276e-06
MF	peptidase activity	GO:0008233	4	1.75762e-07	1.77252	86	1025	1072	22647	Cluster_7311,Cluster_26185,Cluster_16745,Cluster_22192,Cluster_67075,Cluster_96872,Cluster_64809,Cluster_48352,Cluster_25236,Cluster_9914,Cluster_36385,Cluster_5102,Cluster_28793,Cluster_23440,Cluster_13666,Cluster_11489,Cluster_77286,Cluster_48744,Cluster_105166,Cluster_12376,Cluster_19347,Cluster_24718,Cluster_32327,Cluster_8291,Cluster_20500,Cluster_19519,Cluster_7225,Cluster_14216,Cluster_124…	2.78289e-05
MF	naringenin-chalcone synthase activity	GO:0016210	6	2.86219e-07	15.8444	6	8	1072	22647	Cluster_29200,Cluster_49669,Cluster_39833,Cluster_85152,Cluster_63426,Cluster_56695,	3.8844e-05
MF	cysteine-type endopeptidase inhibitor activity	GO:0004869	7	4.75982e-07	7.2848	10	29	1072	22647	Cluster_23934,Cluster_25236,Cluster_21658,Cluster_39283,Cluster_28154,Cluster_37435,Cluster_32160,Cluster_30541,Cluster_29959,Cluster_25598,	5.65228e-05
MF	RNA-directed RNA polymerase activity	GO:0003968	7	6.31925e-07	5.28148	13	52	1072	22647	Cluster_71218,Cluster_78217,Cluster_74016,Cluster_52240,Cluster_69897,Cluster_53903,Cluster_22320,Cluster_50164,Cluster_8338,Cluster_11360,Cluster_99,Cluster_94,Cluster_86028,	6.67032e-05
MF	2-(2'-methylthio)ethylmalate synthase activity	GO:0010177	6	1.35771e-06	17.6049	5	6	1072	22647	Cluster_84436,Cluster_4758,Cluster_37497,Cluster_8725,Cluster_14833,	0.000128983
MF	DNA polymerase activity	GO:0034061	6	2.18088e-06	3.32692	20	127	1072	22647	Cluster_48352,Cluster_224,Cluster_262,Cluster_8291,Cluster_6779,Cluster_564,Cluster_3199,Cluster_5301,Cluster_465,Cluster_1472,Cluster_38052,Cluster_375,Cluster_5204,Cluster_40765,Cluster_13176,Cluster_776,Cluster_4873,Cluster_12604,Cluster_21,Cluster_81609,	0.000188349
MF	cysteine-type endopeptidase activity	GO:0004197	7	5.67339e-06	3.52099	17	102	1072	22647	Cluster_9914,Cluster_5102,Cluster_23440,Cluster_20500,Cluster_71218,Cluster_1115,Cluster_78217,Cluster_74016,Cluster_52240,Cluster_58312,Cluster_69897,Cluster_53903,Cluster_22320,Cluster_50164,Cluster_8338,Cluster_86028,Cluster_708,	0.000449143
MF	cysteine-type peptidase activity	GO:0008234	6	7.44999e-06	2.61559	26	210	1072	22647	Cluster_16745,Cluster_67075,Cluster_96872,Cluster_9914,Cluster_5102,Cluster_23440,Cluster_20500,Cluster_50762,Cluster_71218,Cluster_1115,Cluster_12005,Cluster_78217,Cluster_22213,Cluster_74016,Cluster_52240,Cluster_58312,Cluster_69897,Cluster_53903,Cluster_16978,Cluster_22320,Cluster_50164,Cluster_8338,Cluster_100870,Cluster_86028,Cluster_36601,Cluster_708,	0.000544423
MF	peptidase activity, acting on L-amino acid peptides	GO:0070011	5	8.12687e-06	1.721	69	847	1072	22647	Cluster_26185,Cluster_16745,Cluster_22192,Cluster_67075,Cluster_96872,Cluster_64809,Cluster_48352,Cluster_9914,Cluster_36385,Cluster_5102,Cluster_28793,Cluster_23440,Cluster_11489,Cluster_77286,Cluster_48744,Cluster_105166,Cluster_12376,Cluster_19347,Cluster_24718,Cluster_8291,Cluster_20500,Cluster_19519,Cluster_7225,Cluster_14216,Cluster_124,Cluster_50762,Cluster_71218,Cluster_19956,Cluster_3468…	0.000551466
MF	enzyme inhibitor activity	GO:0004857	4	8.84874e-06	2.59092	26	212	1072	22647	Cluster_40007,Cluster_23934,Cluster_25236,Cluster_33284,Cluster_6929,Cluster_21658,Cluster_20550,Cluster_30734,Cluster_8967,Cluster_9046,Cluster_48899,Cluster_39283,Cluster_28154,Cluster_37435,Cluster_36106,Cluster_6661,Cluster_92213,Cluster_32160,Cluster_1483,Cluster_23250,Cluster_37161,Cluster_62125,Cluster_30541,Cluster_31441,Cluster_29959,Cluster_25598,	0.00056042
MF	heme binding	GO:0020037	5	3.48867e-05	2.11259	34	340	1072	22647	Cluster_8675,Cluster_10632,Cluster_17631,Cluster_27462,Cluster_28798,Cluster_4723,Cluster_16713,Cluster_22175,Cluster_9561,Cluster_18055,Cluster_44510,Cluster_33300,Cluster_28125,Cluster_4431,Cluster_18700,Cluster_95365,Cluster_38335,Cluster_5328,Cluster_28927,Cluster_23240,Cluster_5862,Cluster_10764,Cluster_10770,Cluster_33898,Cluster_32113,Cluster_29591,Cluster_35392,Cluster_22489,Cluster_311,C…	0.0020714
MF	anthocyanin 5-O-glucosyltransferase activity	GO:0080018	7	0.000105778	21.1259	3	3	1072	22647	Cluster_2378,Cluster_2826,Cluster_2736,	0.0059111
MF	DNA helicase activity	GO:0003678	9	0.000172909	3.42583	12	74	1072	22647	Cluster_16796,Cluster_9173,Cluster_2116,Cluster_8236,Cluster_22544,Cluster_30710,Cluster_11552,Cluster_32647,Cluster_95753,Cluster_24978,Cluster_17531,Cluster_5698,	0.00912576
MF	nucleotidyltransferase activity	GO:0016779	5	0.000187685	1.87899	37	416	1072	22647	Cluster_102453,Cluster_48352,Cluster_224,Cluster_262,Cluster_8291,Cluster_71218,Cluster_6779,Cluster_564,Cluster_82302,Cluster_78217,Cluster_3199,Cluster_74016,Cluster_18352,Cluster_52240,Cluster_5301,Cluster_465,Cluster_69897,Cluster_1472,Cluster_53903,Cluster_22320,Cluster_38052,Cluster_50164,Cluster_8338,Cluster_375,Cluster_5204,Cluster_40765,Cluster_13176,Cluster_776,Cluster_11360,Cluster_99,…	0.00938424
MF	tetrapyrrole binding	GO:0046906	4	0.000209432	1.88718	36	403	1072	22647	Cluster_8675,Cluster_10632,Cluster_17631,Cluster_27462,Cluster_28798,Cluster_4723,Cluster_16713,Cluster_22175,Cluster_9561,Cluster_18055,Cluster_73477,Cluster_44510,Cluster_33300,Cluster_28125,Cluster_4431,Cluster_18700,Cluster_95365,Cluster_38335,Cluster_5328,Cluster_28927,Cluster_23240,Cluster_5862,Cluster_10764,Cluster_10770,Cluster_33898,Cluster_46720,Cluster_32113,Cluster_29591,Cluster_35392…	0.00994801
MF	2-isopropylmalate synthase activity	GO:0003852	6	0.0002203	8.12536	5	13	1072	22647	Cluster_84436,Cluster_4758,Cluster_37497,Cluster_8725,Cluster_14833,	0.00996594
