# Supplementary material for: Identification of differential expression genes related to anthocyanin biosynthesis in carmine radish (Raphanus sativus L.) fleshy roots using comparative RNA-Seq method
Source: PLoS One. 2020 Apr 24;15(4):e0231729. doi: 10.1371/journal.pone.0231729 (PMC7182184; doi:10.1371/journal.pone.0231729)
Supplement: S8 Table — (XLSX) [file pone.0231729.s013.xlsx]

## Sheet: Table S8
S8 Table. KEGG pathway enrichment of Co-modulted DEGs in Raphanus sativus
gene_Set	Term	DEG_number	Rich_factor	Corrected P-Value
Co-modulated DEGs	Flavonoid biosynthesis	41	4.05661	2.64e-13
Co-modulated DEGs	Diterpenoid biosynthesis	21	3.91269	8.4e-07
Co-modulated DEGs	Flavone and flavonol biosynthesis	13	3.80623	0.000266177
Co-modulated DEGs	Anthocyanin biosynthesis	11	3.15624	0.00479331
Co-modulated DEGs	Mismatch repair	57	2.95218	2.91e-12
Co-modulated DEGs	DNA replication	55	2.64785	6.18e-10
Co-modulated DEGs	Sulfur relay system	7	2.57502	0.0855725
Co-modulated DEGs	Phenylpropanoid biosynthesis	79	2.51303	7.04e-13
Co-modulated DEGs	Biosynthesis of other secondary metabolites	152	2.30272	2.59e-21
Co-modulated DEGs	Homologous recombination	59	2.21583	1.36e-07
Co-modulated DEGs	Glucosinolate biosynthesis	17	2.08454	0.0208446
Co-modulated DEGs	Nucleotide excision repair	58	2.05965	1.73e-06
Co-modulated DEGs	Tropane, piperidine and pyridine alkaloid biosynthesis	13	1.86505	0.0981967
Co-modulated DEGs	ABC transporters	22	1.82442	0.0282258
Co-modulated DEGs	Membrane transport	22	1.82442	0.0282258
Co-modulated DEGs	Other glycan degradation	15	1.52623	0.253004
Co-modulated DEGs	Metabolism of terpenoids and polyketides	61	1.47578	0.0109294
Co-modulated DEGs	Metabolism of other amino acids	73	1.44057	0.00796115
Co-modulated DEGs	Environmental adaptation	179	1.34805	0.000141472
Co-modulated DEGs	Organismal Systems	179	1.34805	0.000141472
Co-modulated DEGs	Environmental Information Processing	166	1.22381	0.0186285
Co-modulated DEGs	Plant hormone signal transduction	125	1.20276	0.0795939
Co-modulated DEGs	Signal transduction	147	1.18413	0.0795939
Co-modulated DEGs	Metabolism	518	1.18317	1.21e-06
